# Supplementary material for: Identification of Acanthopanax trifoliatus (L.) Merr as a Novel Potential Therapeutic Agent Against COVID-19 and Pharyngitis
Source: Molecules. 2025 Feb 25;30(5):1055. doi: 10.3390/molecules30051055 (PMC11901475; doi:10.3390/molecules30051055)
Supplement: Supplementary file 1 [file molecules-30-01055-s001.zip]

Archive with 4 entries (4 files):
- file S1_COVID19.xlsx
- file S2_pharygitis.xlsx
- Table S1_ bioactive compounds.pdf
- Table S2 and S3_targets.pdf
