# Supplementary material for: Identification of Acanthopanax trifoliatus (L.) Merr as a Novel Potential Therapeutic Agent Against COVID-19 and Pharyngitis
Source: Molecules. 2025 Feb 25;30(5):1055. doi: 10.3390/molecules30051055 (PMC11901475; doi:10.3390/molecules30051055)
Supplement: Supplementary file 1 [file molecules-30-01055-s001.zip › file S2_pharygitis.xlsx]

## Sheet: Cytokine-Smina
Cytokine	Molecule	cIL-10	Molecule	IL-6	Molecule	TNF-α	Molecule	IL-1β	Molecule	IP-10
score	3a_hydroxy_lup_20_29_en_23_28_dioic_acid	-9.9	rutin	-10.4	Acantrifoside_acid_C	-9.4	Acantrifoside_acid_C	-8.5	Acantrifoside_B	-8
score	Acantrifoside_acid_C	-9.8	Acantrifoside_B	-8.8	Acantrifoside_B	-9.1	Acantrifoside_B	-7.8	Acantrifoside_F	-7.5
score	3a_hydroxylup_20_29_en_30_ol_23_28_dioic_acid	-9.6	Chlorogenic_Acid	-8.3	rutin	-8.3	Chlorogenic_Acid	-7.4	Isochlorogenic_Acid_C	-7.5
score	Acantrifoside_B	-9.2	Isochlorogenic_Acid_C	-8	2R_3R_2_3_di_3_4_methylenedioxybenzyl_butyrolactone	-8	nevadensin	-7.3	Chlorogenic_Acid	-7.4
score	Z_Z_9_12_octadecadienoic_acid	-9.2	quercitrin	-7.9	Isochlorogenic_Acid_C	-7.7	rutin	-7	Acantrifoside_acid_C	-7.2
score	phytol	-8.8	Acantrifoside_acid_C	-7.5	Chlorogenic_Acid	-7.7	N_phenyl_2_naphthalenamine	-6.8	rutin	-7.1
score	nonacosane	-8.6	nevadensin	-6.9	N_phenyl_2_naphthalenamine	-7.6	Eleutheroside_E	-6.6	quercitrin	-6.9
score	Kaurenoic_acid	-8.3	2R_3R_2_3_di_3_4_methylenedioxybenzyl_butyrolactone	-6.6	nevadensin	-7.6	quercitrin	-6.5	nevadensin	-6.6
score	ent_kaur_16_en_19_oic_acid	-8.3	trans_nerolidol	-6.2	quercitrin	-7.6	Isochlorogenic_Acid_C	-6.5	Eleutheroside_E	-6.5
score	N_phenyl_2_naphthalenamine	-8.2	N_phenyl_2_naphthalenamine	-6.2	Eleutheroside_E	-7.4	cis_farnesol	-6.4	3a_hydroxylup_20_29_en_30_ol_23_28_dioic_acid	-6.4
score	kaurene	-8.1	18_nor_ent_kaur_16_ene_4b_ol	-6.2	Syringin	-7.3	trans_farnesol	-6.4	Acantrifoic_acid_D	-6.2
score	ent_kaur_16_en_19_al	-8.1	Z_Z_9_12_octadecadienoic_acid	-6.1	+trans_nerolidol	-7.1	phytol	-6.4	Acantrifoic_acid_C	-6.2
score	Isochlorogenic_Acid_C	-8	Acantrifoside_F	-6.1	Acantrifoside_F	-7.1	phenanthrene	-6.3	17_hydroxy_16a_ent_kauran_19_oic_acid	-6.1
score	Acantrifoic_acid_C	-8	humulane_1_6_dien_3_ol	-6	phytol	-7.1	+trans_nerolidol	-6.3	nonacosane	-6
score	Acantrifoic_acid_D	-7.9	17_hydroxy_16a_ent_kauran_19_oic_acid	-6	18_nor_ent_kaur_16_ene_4b_ol	-7	Acantrifoside_E	-6.3	16a_hydroxy_ent_kauran_19_oic_acid	-6
score	Taraxeryl_acetate	-7.9	16a_hydroxy_ent_kauran_19_oic_acid	-6	cis_farnesol	-6.9	ent_kaur_15_en_17_al_19_oic_acid	-6.1	Z_Z_9_12_octadecadienoic_acid	-6
score	ent_kaur_15_en_17_al_19_oic_acid	-7.8	ent_kaur_16_en_19_oic_acid	-5.9	Taraxerol	-6.9	hexadecanoic_acid	-6	N_phenyl_2_naphthalenamine	-6
score	3a_11a_dihydroxy_lup_20_29__en_23_al_28_oic_acid	-7.8	ent_kaur_16_en_19_al	-5.9	phenanthrene	-6.8	delta_cadinene	-6	Syringin	-6
score	rutin	-7.7	ent_kaur_15_en_17_al_19_oic_acid	-5.9	3a_hydroxylup_20_29_en_30_ol_23_28_dioic_acid	-6.8	alpha_cadinene	-6	Acantrifoic_acid_A	-6
score	18_nor_ent_kaur_16_ene_4b_ol	-7.7	Syringin	-5.9	trans_farnesol	-6.8	Acantrifoic_acid_A	-6	Acantrifoside_E	-5.9
score	nevadensin	-7.7	Taraxeryl_acetate	-5.9	alpha_cadinene	-6.8	Taraxeryl_acetate	-6	pentacosane	-5.8
score	Impressic_acid	-7.7	hexadecanoic_acid	-5.8	beta_eudesmol	-6.7	pentacosane	-5.9	3a_hydroxy_lup_20_29_en_23_28_dioic_acid	-5.8
score	Taraxerol	-7.7	Kaurenoic_acid	-5.8	Acantrifoside_E	-6.7	Impressic_acid	-5.9	13_epi_ent_manoyloxide_19_oic_acid	-5.7
score	Acantrifoic_acid_A	-7.6	3a_hydroxylup_20_29_en_30_ol_23_28_dioic_acid	-5.8	Z_Z_9_12_octadecadienoic_acid	-6.6	Acantrifoic_acid_C	-5.9	+trans_nerolidol	-5.7
score	hexadecanoic_acid	-7.5	alpha_cadinol	-5.8	beta_cubebene	-6.5	gamma-cadinene	-5.8	ent_kaur_15_en_17_al_19_oic_acid	-5.7
score	17_hydroxy_16a_ent_kauran_19_oic_acid	-7.5	Eleutheroside_E	-5.7	gamma-cadinene	-6.4	Z_Z_9_12_octadecadienoic_acid	-5.8	trans_nerolidol	-5.7
score	16a_hydroxy_ent_kauran_19_oic_acid	-7.5	3a_11a_dihydroxy_lup_20_29__en_23_al_28_oic_acid	-5.7	tau_cadinol	-6.4	18_nor_ent_kaur_16_ene_4b_ol	-5.8	Impressic_acid	-5.7
score	Acantrifoside_F	-7.5	phytol	-5.7	Acantrifoic_acid_D	-6.4	Syringin	-5.8	Taraxerol	-5.7
score	trans_nerolidol	-7.5	Impressic_acid	-5.7	Acantrifoic_acid_C	-6.4	tau_cadinol	-5.8	2R_3R_2_3_di_3_4_methylenedioxybenzyl_butyrolactone	-5.6
score	Eleutheroside_E	-7.5	Taraxerol	-5.7	nonacosane	-6.3	Taraxerol	-5.8	3a_11a_dihydroxy_lup_20_29__en_23_al_28_oic_acid	-5.6
score	eudesm_7_11_en_4_ol	-7.4	delta_cadinene	-5.6	kaurene	-6.3	valencene	-5.7	selina_6_en_4_ol	-5.5
score	pentacosane	-7.4	Acantrifoic_acid_D	-5.6	ent_kaur_15_en_17_al_19_oic_acid	-6.3	3a_hydroxylup_20_29_en_30_ol_23_28_dioic_acid	-5.7	18_nor_ent_kaur_16_ene_4b_ol	-5.5
score	+trans_nerolidol	-7.4	Acantrifoic_acid_C	-5.6	trans_nerolidol	-6.3	ent_kaur_16_en_19_al	-5.7	cubenol	-5.4
score	2R_3R_2_3_di_3_4_methylenedioxybenzyl_butyrolactone	-7.4	trans_farnesol	-5.5	3a_hydroxy_lup_20_29_en_23_28_dioic_acid	-6.3	16a_hydroxy_ent_kauran_19_oic_acid	-5.7	ent_kaur_16_en_19_oic_acid	-5.4
score	quercitrin	-7.4	tau_cadinol	-5.5	beta_elemene	-6.2	alpha_cadinol	-5.7	cis_farnesol	-5.4
score	Chlorogenic_Acid	-7.4	nerol	-5.5	valencene	-6.2	3a_11a_dihydroxy_lup_20_29__en_23_al_28_oic_acid	-5.7	trans_farnesol	-5.4
score	alpha_copaene	-7.4	beta_cubebene	-5.5	beta_selinene	-6.2	Acantrifoic_acid_D	-5.7	Taraxeryl_acetate	-5.4
score	gamma-cadinene	-7.3	alpha_cadinene	-5.5	Acantrifoic_acid_A	-6.2	Kaurenoic_acid	-5.6	valencene	-5.3
score	trans_farnesol	-7.3	Acantrifoic_acid_A	-5.5	Taraxeryl_acetate	-6.2	ent_kaur_16_en_19_oic_acid	-5.6	Kaurenoic_acid	-5.3
score	beta_cubebene	-7.3	Acantrifoside_E	-5.5	16a_hydroxy_ent_kauran_19_oic_acid	-6.1	3a_hydroxy_lup_20_29_en_23_28_dioic_acid	-5.6	ent_19_hydroxy_13_epi_manoyl_oxide	-5.2
score	clovene	-7.3	alpha_copaene	-5.5	hexadecanoic_acid	-6	Acantrifoside_F	-5.5	ent_kaur_16_en_19_al	-5.2
score	phenanthrene	-7.1	delta_elemene	-5.4	ent_kaur_16_en_19_oic_acid	-6	trans_nerolidol	-5.5	alpha_cadinol	-5.2
score	delta_elemene	-7	selina_6_en_4_ol	-5.4	alpha_cadinol	-6	beta_selinene	-5.4	phytol	-5.2
score	humulane_1_6_dien_3_ol	-7	cubenol	-5.4	Impressic_acid	-6	kaurene	-5.3	alpha_humulene	-5.1
score	delta_cadinene	-7	cis_farnesol	-5.4	Kaurenoic_acid	-5.9	2R_3R_2_3_di_3_4_methylenedioxybenzyl_butyrolactone	-5.3	delta_cadinene	-5.1
score	alpha_cadinene	-7	3a_hydroxy_lup_20_29_en_23_28_dioic_acid	-5.4	humulane_1_6_dien_3_ol	-5.9	nerol	-5.3	phenanthrene	-5
score	trans_longipinocarveol	-7	clovene	-5.4	17_hydroxy_16a_ent_kauran_19_oic_acid	-5.9	_spathulenol	-5.2	beta_guaiene	-5
score	delta_guaiene	-7	trans_caryophyllene	-5.3	delta_cadinene	-5.9	nonacosane	-5.2	alpha_cubebene	-5
score	beta_elemene	-6.9	phenanthrene	-5.3	3a_11a_dihydroxy_lup_20_29__en_23_al_28_oic_acid	-5.9	beta_eudesmol	-5.2	hexadecanoic_acid	-5
score	valencene	-6.9	pentacosane	-5.3	alpha_copaene	-5.9	spathulenol	-5.2	nerol	-5
score	guaiol	-6.9	kaurene	-5.3	selina_6_en_4_ol	-5.8	cubenol	-5.2	beta_cubebene	-5
score	beta_selinene	-6.9	beta_caryophyllene	-5.3	cubenol	-5.8	17_hydroxy_16a_ent_kauran_19_oic_acid	-5.2	gamma-cadinene	-4.9
score	tau_cadinol	-6.9	valencene	-5.2	pentacosane	-5.7	alpha_copaene	-5.2	kaurene	-4.9
score	13_epi_ent_manoyloxide_19_oic_acid	-6.8	trans_beta_ocimene	-5.2	_trans_nerolidol	-5.7	beta_elemene	-5.1	humulane_1_6_dien_3_ol	-4.9
score	cubenol	-6.8	guaiol	-5.2	trans_longipinocarveol	-5.7	trans_beta_ocimene	-5.1	tau_cadinol	-4.9
score	cis_farnesol	-6.8	eudesm_7_11_en_4_ol	-5.2	linalool	-5.6	13_epi_ent_manoyloxide_19_oic_acid	-5.1	beta_eudesmol	-4.8
score	beta_eudesmol	-6.7	beta_eudesmol	-5.2	eudesm_7_11_en_4_ol	-5.6	p_cymene	-5.1	alpha_cadinene	-4.8
score	trans_caryophyllene	-6.7	alpha_humulene	-5.2	beta_guaiene	-5.6	beta_myrcene	-5.1	delta_elemene	-4.7
score	beta_caryophyllene	-6.7	13_epi_ent_manoyloxide_19_oic_acid	-5.2	ent_kaur_16_en_19_al	-5.6	selina_6_en_4_ol	-5.1	_spathulenol	-4.7
score	selina_6_en_4_ol	-6.7	ent_19_hydroxy_13_epi_manoyl_oxide	-5.2	delta_elemene	-5.5	beta_cubebene	-5.1	guaiol	-4.7
score	alpha_cadinol	-6.7	trans_longipinocarveol	-5.2	2_undecanone	-5.5	cis_beta_ocimene	-5	spathulenol	-4.7
score	alpha_cubebene	-6.6	delta_guaiene	-5.2	alpha_guaiene	-5.5	_trans_nerolidol	-5	cis_1_methyl_4_1_methylethyl_2_cyclohexen_1_ol	-4.7
score	alpha_guaiene	-6.6	nonacosane	-5.1	globulol	-5.4	ent_19_hydroxy_13_epi_manoyl_oxide	-5	beta_selinene	-4.7
score	ent_19_hydroxy_13_epi_manoyl_oxide	-6.6	linalool	-5.1	ent_19_hydroxy_13_epi_manoyl_oxide	-5.4	cis_ocimene	-4.9	alpha_copaene	-4.7
score	aristolene	-6.6	cis_beta_terpineol	-5.1	nerol	-5.4	alpha_terpinene	-4.9	beta_elemene	-4.6
score	alpha_humulene	-6.4	beta_elemene	-5.1	_spathulenol	-5.3	linalool	-4.8	alpha_guaiene	-4.6
score	beta_guaiene	-6.4	gamma-cadinene	-5	trans_beta_ocimene	-5.3	eudesm_7_11_en_4_ol	-4.8	clovene	-4.6
score	_spathulenol	-6.3	_spathulenol	-5	guaiol	-5.3	beta_phellandrene	-4.8	trans_beta_ocimene	-4.5
score	spathulenol	-6.3	p_cymene	-5	spathulenol	-5.3	globulol	-4.8	eudesm_7_11_en_4_ol	-4.5
score	calarene	-6.3	spathulenol	-5	cis_ocimene	-5.3	delta_elemene	-4.7	beta_caryophyllene	-4.5
score	ledol	-6.1	+trans_nerolidol	-4.9	beta_myrcene	-5.3	guaiol	-4.7	2_undecanone	-4.5
score	globulol	-6.1	_trans_nerolidol	-4.9	13_epi_ent_manoyloxide_19_oic_acid	-5.2	trans_caryophyllene	-4.7	_trans_nerolidol	-4.5
score	Acantrifoside_E	-6.1	globulol	-4.9	cis_beta_ocimene	-5.2	beta_caryophyllene	-4.7	globulol	-4.5
score	2_undecanone	-5.9	beta_selinene	-4.9	alpha_cubebene	-5.2	1_3_8_p_menthatriene	-4.7	trans_longipinocarveol	-4.5
score	Syringin	-5.9	alpha_guaiene	-4.9	cis_beta_terpineol	-5.1	D_limonene	-4.7	linalool	-4.4
score	cis_terpineol	-5.8	terpinolene	-4.8	trans_caryophyllene	-5.1	terpinen_4_ol	-4.7	cis_beta_terpineol	-4.4
score	trans_beta_ocimene	-5.7	ledol	-4.8	beta_caryophyllene	-5.1	beta_guaiene	-4.7	trans_caryophyllene	-4.4
score	_trans_nerolidol	-5.7	beta_phellandrene	-4.8	ledol	-5.1	alpha_phellandrene	-4.7	terpinen_4_ol	-4.4
score	sabinene	-5.7	beta_myrcene	-4.8	clovene	-5.1	humulane_1_6_dien_3_ol	-4.7	ledol	-4.4
score	alpha_pinene	-5.7	alpha_terpinene	-4.8	alpha_humulene	-5	cis_1_methyl_4_1_methylethyl_2_cyclohexen_1_ol	-4.6	beta_phellandrene	-4.4
score	beta_pinene	-5.7	alpha_phellandrene	-4.8	p_cymene	-5	cis_terpineol	-4.6	delta_guaiene	-4.4
score	p_cymene	-5.6	delta_3_carene	-4.8	1_3_8_p_menthatriene	-5	2_undecanone	-4.5	terpinolene	-4.3
score	1_3_8_p_menthatriene	-5.6	Z_3_hexen_1_ol	-4.8	alpha_terpinene	-5	terpinolene	-4.5	alpha_terpinene	-4.3
score	D_limonene	-5.6	alpha_pinene	-4.8	alpha_thujene	-5	ledol	-4.5	cis_ocimene	-4.2
score	beta_phellandrene	-5.6	1_3_8_p_menthatriene	-4.7	D_limonene	-4.9	alpha_guaiene	-4.5	cis_beta_ocimene	-4.2
score	beta_myrcene	-5.6	beta_guaiene	-4.7	beta_phellandrene	-4.9	alpha_thujene	-4.5	alpha_thujene	-4.2
score	alpha_terpinene	-5.6	alpha_cubebene	-4.7	alpha_phellandrene	-4.9	cis_beta_terpineol	-4.4	aristolene	-4.2
score	alpha_phellandrene	-5.6	2_undecanone	-4.7	cis_verbenol	-4.8	alpha_humulene	-4.4	sabinene	-4.2
score	camphene	-5.6	cis_verbenol	-4.7	cis_terpineol	-4.8	alpha_cubebene	-4.4	p_cymene	-4.1
score	linalool	-5.5	calarene	-4.7	delta_guaiene	-4.8	calarene	-4.4	1_3_8_p_menthatriene	-4.1
score	cis_ocimene	-5.5	1_hexanol	-4.7	cis_1_methyl_4_1_methylethyl_2_cyclohexen_1_ol	-4.7	delta_guaiene	-4.4	alpha_phellandrene	-4.1
score	cis_beta_ocimene	-5.5	terpinen_4_ol	-4.6	terpinolene	-4.7	trans_longipinocarveol	-4.3	cis_verbenol	-4.1
score	terpinolene	-5.5	cis_1_methyl_4_1_methylethyl_2_cyclohexen_1_ol	-4.6	calarene	-4.7	aristolene	-4.2	cis_terpineol	-4.1
score	nerol	-5.5	camphene	-4.6	aristolene	-4.6	clovene	-4.2	calarene	-4.1
score	cis_verbenol	-5.5	cis_ocimene	-4.5	sabinene	-4.6	sabinene	-4.2	alpha_pinene	-4.1
score	cis_1_methyl_4_1_methylethyl_2_cyclohexen_1_ol	-5.4	cis_beta_ocimene	-4.5	terpinen_4_ol	-4.5	cis_verbenol	-4	beta_pinene	-4.1
score	delta_3_carene	-5.4	D_limonene	-4.5	delta_3_carene	-4.2	delta_3_carene	-4	D_limonene	-4
score	terpinen_4_ol	-5.3	aristolene	-4.5	1_hexanol	-4.2	beta_pinene	-3.8	beta_myrcene	-4
score	cis_beta_terpineol	-5.2	alpha_thujene	-4.4	camphene	-4.2	Z_3_hexen_1_ol	-3.7	Z_3_hexen_1_ol	-4
score	alpha_thujene	-5.2	beta_pinene	-4.4	alpha_pinene	-4.1	1_hexanol	-3.7	1_hexanol	-4

## Sheet: Enzyme-Smina
Enzyme	Molecule	COX-2	Molecule	5-LOX	Molecule	PAD4	Molecule	CaM
score	Isochlorogenic_Acid_C	-12.9	2R_3R_2_3_di_3_4_methylenedioxybenzyl_butyrolactone	-11.4	rutin	-11.7	Acantrifoside_B	-9.2
score	Acantrifoside_acid_C	-10.3	rutin	-10.6	Acantrifoside_acid_C	-10.2	Acantrifoside_acid_C	-8.5
score	Chlorogenic_Acid	-10.1	Isochlorogenic_Acid_C	-10	Isochlorogenic_Acid_C	-9.7	rutin	-8.2
score	N_phenyl_2_naphthalenamine	-9.9	Chlorogenic_Acid	-10	Chlorogenic_Acid	-9.1	nonacosane	-7.7
score	Acantrifoside_F	-9.7	Acantrifoside_acid_C	-9.6	quercitrin	-8.8	N_phenyl_2_naphthalenamine	-7.7
score	2R_3R_2_3_di_3_4_methylenedioxybenzyl_butyrolactone	-9.4	Acantrifoside_F	-9.1	nevadensin	-8.5	Z_Z_9_12_octadecadienoic_acid	-7.5
score	nevadensin	-9.4	nevadensin	-9	Acantrifoside_F	-7.9	hexadecanoic_acid	-7.3
score	Eleutheroside_E	-9.2	Acantrifoside_B	-8.8	2R_3R_2_3_di_3_4_methylenedioxybenzyl_butyrolactone	-7.9	Eleutheroside_E	-7.2
score	rutin	-9.1	quercitrin	-8.6	Acantrifoic_acid_C	-7.9	Isochlorogenic_Acid_C	-7.1
score	quercitrin	-8.8	Z_Z_9_12_octadecadienoic_acid	-8.4	Eleutheroside_E	-7.8	pentacosane	-7
score	phenanthrene	-8.6	trans_farnesol	-8.3	N_phenyl_2_naphthalenamine	-7.7	Chlorogenic_Acid	-6.9
score	+trans_nerolidol	-8.6	nonacosane	-8.1	cis_farnesol	-7.5	phenanthrene	-6.8
score	Acantrifoside_B	-8.5	Syringin	-7.9	trans_farnesol	-7.5	quercitrin	-6.8
score	Z_Z_9_12_octadecadienoic_acid	-8.5	hexadecanoic_acid	-7.8	phytol	-7.5	trans_farnesol	-6.8
score	Syringin	-8.4	pentacosane	-7.7	Acantrifoside_B	-7.4	Acantrifoic_acid_A	-6.6
score	nonacosane	-8.3	N_phenyl_2_naphthalenamine	-7.6	Z_Z_9_12_octadecadienoic_acid	-7.3	3a_hydroxylup_20_29_en_30_ol_23_28_dioic_acid	-6.5
score	trans_farnesol	-8.1	cis_farnesol	-7.6	+trans_nerolidol	-7.2	trans_nerolidol	-6.5
score	Acantrifoside_E	-8.1	phytol	-7.6	pentacosane	-7.1	nevadensin	-6.5
score	cis_farnesol	-7.9	+trans_nerolidol	-7.5	Acantrifoic_acid_D	-7.1	phytol	-6.4
score	pentacosane	-7.5	Acantrifoside_E	-7.4	nonacosane	-6.9	+trans_nerolidol	-6.3
score	3a_hydroxy_lup_20_29_en_23_28_dioic_acid	-7.5	17_hydroxy_16a_ent_kauran_19_oic_acid	-7.2	hexadecanoic_acid	-6.7	2R_3R_2_3_di_3_4_methylenedioxybenzyl_butyrolactone	-6.3
score	Acantrifoic_acid_A	-7.4	trans_nerolidol	-7.2	Acantrifoic_acid_A	-6.7	delta_cadinene	-6.3
score	linalool	-7.2	Eleutheroside_E	-7.2	3a_hydroxylup_20_29_en_30_ol_23_28_dioic_acid	-6.5	Acantrifoic_acid_D	-6.3
score	3a_hydroxylup_20_29_en_30_ol_23_28_dioic_acid	-7.2	phenanthrene	-7.1	Kaurenoic_acid	-6.4	Acantrifoside_F	-6.2
score	trans_nerolidol	-7.2	3a_hydroxylup_20_29_en_30_ol_23_28_dioic_acid	-7	ent_kaur_16_en_19_oic_acid	-6.4	3a_hydroxy_lup_20_29_en_23_28_dioic_acid	-6.2
score	_trans_nerolidol	-7.1	Kaurenoic_acid	-6.9	trans_nerolidol	-6.4	alpha_cadinene	-6.2
score	kaurene	-7	ent_kaur_16_en_19_oic_acid	-6.9	Syringin	-6.4	Taraxeryl_acetate	-6.2
score	ent_kaur_15_en_17_al_19_oic_acid	-7	3a_hydroxy_lup_20_29_en_23_28_dioic_acid	-6.9	ent_kaur_16_en_19_al	-6.3	Acantrifoic_acid_C	-6.2
score	3a_11a_dihydroxy_lup_20_29__en_23_al_28_oic_acid	-7	2_undecanone	-6.7	18_nor_ent_kaur_16_ene_4b_ol	-6.3	gamma-cadinene	-6.1
score	Impressic_acid	-7	ent_kaur_16_en_19_al	-6.7	Acantrifoside_E	-6.3	guaiol	-6.1
score	Acantrifoic_acid_D	-7	ent_kaur_15_en_17_al_19_oic_acid	-6.7	2_undecanone	-6.2	beta_elemene	-6
score	Taraxeryl_acetate	-7	nerol	-6.7	nerol	-6.2	Syringin	-6
score	Acantrifoic_acid_C	-7	Impressic_acid	-6.7	_trans_nerolidol	-6.1	cis_farnesol	-6
score	beta_myrcene	-6.9	kaurene	-6.6	3a_hydroxy_lup_20_29_en_23_28_dioic_acid	-6.1	3a_11a_dihydroxy_lup_20_29__en_23_al_28_oic_acid	-6
score	nerol	-6.9	18_nor_ent_kaur_16_ene_4b_ol	-6.6	beta_cubebene	-6.1	Acantrifoside_E	-6
score	cis_ocimene	-6.8	Acantrifoic_acid_A	-6.6	Taraxeryl_acetate	-6.1	valencene	-5.9
score	phytol	-6.8	beta_eudesmol	-6.5	trans_beta_ocimene	-6	beta_selinene	-5.9
score	trans_beta_ocimene	-6.7	terpinen_4_ol	-6.5	phenanthrene	-6	ent_kaur_15_en_17_al_19_oic_acid	-5.9
score	cis_1_methyl_4_1_methylethyl_2_cyclohexen_1_ol	-6.7	beta_cubebene	-6.5	beta_myrcene	-6	16a_hydroxy_ent_kauran_19_oic_acid	-5.9
score	alpha_phellandrene	-6.7	3a_11a_dihydroxy_lup_20_29__en_23_al_28_oic_acid	-6.5	beta_selinene	-6	tau_cadinol	-5.9
score	ent_kaur_16_en_19_al	-6.7	alpha_copaene	-6.5	_spathulenol	-5.9	Impressic_acid	-5.9
score	p_cymene	-6.6	Acantrifoic_acid_C	-6.4	beta_elemene	-5.9	cis_ocimene	-5.8
score	1_3_8_p_menthatriene	-6.6	cis_beta_ocimene	-6.3	p_cymene	-5.9	cis_beta_ocimene	-5.8
score	tau_cadinol	-6.6	selina_6_en_4_ol	-6.2	spathulenol	-5.9	Taraxerol	-5.8
score	alpha_copaene	-6.6	16a_hydroxy_ent_kauran_19_oic_acid	-6.2	1_3_8_p_menthatriene	-5.9	eudesm_7_11_en_4_ol	-5.7
score	Taraxerol	-6.6	tau_cadinol	-6.2	beta_phellandrene	-5.9	beta_eudesmol	-5.7
score	terpinen_4_ol	-6.5	alpha_thujene	-6.2	delta_cadinene	-5.9	kaurene	-5.7
score	alpha_terpinene	-6.5	beta_elemene	-6.1	alpha_cadinene	-5.9	2_undecanone	-5.7
score	Kaurenoic_acid	-6.5	beta_phellandrene	-6.1	alpha_copaene	-5.9	beta_myrcene	-5.7
score	ent_kaur_16_en_19_oic_acid	-6.5	beta_selinene	-6.1	delta_elemene	-5.8	cubenol	-5.7
score	gamma-cadinene	-6.4	humulane_1_6_dien_3_ol	-6.1	gamma-cadinene	-5.8	alpha_cadinol	-5.7
score	beta_elemene	-6.4	delta_cadinene	-6.1	guaiol	-5.8	trans_beta_ocimene	-5.6
score	D_limonene	-6.4	Taraxeryl_acetate	-6.1	cis_ocimene	-5.8	beta_phellandrene	-5.6
score	terpinolene	-6.4	beta_guaiene	-6	cis_beta_ocimene	-5.8	selina_6_en_4_ol	-5.6
score	16a_hydroxy_ent_kauran_19_oic_acid	-6.4	alpha_terpinene	-6	alpha_terpinene	-5.8	Kaurenoic_acid	-5.6
score	13_epi_ent_manoyloxide_19_oic_acid	-6.3	alpha_phellandrene	-6	selina_6_en_4_ol	-5.8	ent_kaur_16_en_19_oic_acid	-5.6
score	trans_caryophyllene	-6.3	alpha_cadinol	-6	cubenol	-5.8	nerol	-5.6
score	cis_beta_ocimene	-6.3	alpha_cadinene	-6	humulane_1_6_dien_3_ol	-5.8	1_3_8_p_menthatriene	-5.5
score	beta_phellandrene	-6.3	Taraxerol	-6	alpha_cadinol	-5.8	beta_cubebene	-5.5
score	hexadecanoic_acid	-6.3	delta_elemene	-5.9	alpha_thujene	-5.8	linalool	-5.4
score	18_nor_ent_kaur_16_ene_4b_ol	-6.3	_trans_nerolidol	-5.9	linalool	-5.7	alpha_terpinene	-5.4
score	alpha_cadinene	-6.3	Acantrifoic_acid_D	-5.9	valencene	-5.7	alpha_phellandrene	-5.4
score	eudesm_7_11_en_4_ol	-6.2	gamma-cadinene	-5.8	beta_eudesmol	-5.7	humulane_1_6_dien_3_ol	-5.4
score	humulane_1_6_dien_3_ol	-6.2	linalool	-5.8	alpha_phellandrene	-5.7	_spathulenol	-5.3
score	17_hydroxy_16a_ent_kauran_19_oic_acid	-6.2	alpha_humulene	-5.8	Taraxerol	-5.7	p_cymene	-5.3
score	valencene	-6.1	cubenol	-5.8	alpha_humulene	-5.6	spathulenol	-5.3
score	2_undecanone	-6.1	1_3_8_p_menthatriene	-5.7	ent_kaur_15_en_17_al_19_oic_acid	-5.6	_trans_nerolidol	-5.3
score	beta_selinene	-6.1	D_limonene	-5.7	tau_cadinol	-5.6	ent_kaur_16_en_19_al	-5.3
score	selina_6_en_4_ol	-6.1	beta_myrcene	-5.7	Impressic_acid	-5.6	alpha_copaene	-5.3
score	alpha_cadinol	-6.1	_spathulenol	-5.6	17_hydroxy_16a_ent_kauran_19_oic_acid	-5.5	delta_elemene	-5.2
score	delta_cadinene	-6.1	p_cymene	-5.6	3a_11a_dihydroxy_lup_20_29__en_23_al_28_oic_acid	-5.5	D_limonene	-5.2
score	alpha_thujene	-6.1	spathulenol	-5.6	eudesm_7_11_en_4_ol	-5.4	globulol	-5.2
score	delta_elemene	-6	cis_1_methyl_4_1_methylethyl_2_cyclohexen_1_ol	-5.6	D_limonene	-5.4	18_nor_ent_kaur_16_ene_4b_ol	-5.2
score	beta_eudesmol	-6	trans_longipinocarveol	-5.6	terpinolene	-5.4	cis_terpineol	-5.2
score	beta_caryophyllene	-6	sabinene	-5.6	ledol	-5.4	alpha_thujene	-5.2
score	alpha_cubebene	-6	valencene	-5.5	terpinen_4_ol	-5.3	cis_1_methyl_4_1_methylethyl_2_cyclohexen_1_ol	-5.1
score	beta_cubebene	-6	guaiol	-5.5	beta_guaiene	-5.2	alpha_cubebene	-5.1
score	sabinene	-6	13_epi_ent_manoyloxide_19_oic_acid	-5.5	kaurene	-5.1	terpinolene	-5.1
score	_spathulenol	-5.9	cis_ocimene	-5.5	globulol	-5.1	17_hydroxy_16a_ent_kauran_19_oic_acid	-5.1
score	guaiol	-5.9	trans_beta_ocimene	-5.4	16a_hydroxy_ent_kauran_19_oic_acid	-5.1	cis_beta_terpineol	-5
score	spathulenol	-5.9	eudesm_7_11_en_4_ol	-5.4	cis_1_methyl_4_1_methylethyl_2_cyclohexen_1_ol	-5	alpha_humulene	-4.9
score	ent_19_hydroxy_13_epi_manoyl_oxide	-5.9	ledol	-5.4	ent_19_hydroxy_13_epi_manoyl_oxide	-5	13_epi_ent_manoyloxide_19_oic_acid	-4.9
score	alpha_guaiene	-5.8	ent_19_hydroxy_13_epi_manoyl_oxide	-5.4	aristolene	-5	trans_caryophyllene	-4.9
score	cubenol	-5.8	cis_verbenol	-5.4	sabinene	-4.9	beta_caryophyllene	-4.9
score	delta_guaiene	-5.8	delta_3_carene	-5.4	Z_3_hexen_1_ol	-4.9	terpinen_4_ol	-4.9
score	alpha_humulene	-5.7	globulol	-5.3	1_hexanol	-4.9	beta_guaiene	-4.9
score	ledol	-5.7	cis_beta_terpineol	-5.2	cis_terpineol	-4.8	ledol	-4.8
score	trans_longipinocarveol	-5.7	trans_caryophyllene	-5.2	13_epi_ent_manoyloxide_19_oic_acid	-4.7	alpha_guaiene	-4.8
score	cis_beta_terpineol	-5.6	beta_caryophyllene	-5.2	trans_caryophyllene	-4.7	sabinene	-4.8
score	beta_guaiene	-5.6	alpha_cubebene	-5.1	beta_caryophyllene	-4.7	1_hexanol	-4.8
score	globulol	-5.6	terpinolene	-5.1	alpha_cubebene	-4.7	camphene	-4.8
score	aristolene	-5.6	alpha_guaiene	-5.1	cis_beta_terpineol	-4.6	cyclohexene	-4.8
score	calarene	-5.5	calarene	-5.1	alpha_guaiene	-4.6	ent_19_hydroxy_13_epi_manoyl_oxide	-4.6
score	clovene	-5.5	Z_3_hexen_1_ol	-5.1	cis_verbenol	-4.6	calarene	-4.6
score	cis_terpineol	-5.4	cis_terpineol	-5	trans_longipinocarveol	-4.6	Z_3_hexen_1_ol	-4.6
score	delta_3_carene	-5.4	1_hexanol	-5	calarene	-4.5	trans_longipinocarveol	-4.5
score	cis_verbenol	-5.2	2_pentanol	-4.9	delta_guaiene	-4.5	delta_guaiene	-4.5
score	alpha_pinene	-5.2	aristolene	-4.8	delta_3_carene	-4.4	aristolene	-4.4
score	camphene	-5.2	beta_pinene	-4.7	clovene	-4.3	clovene	-4.4
score	Z_3_hexen_1_ol	-5	2_pentanone	-4.7	camphene	-4.3	delta_3_carene	-4.3

## Sheet: Inhibitor-Smina
inhibitor	Molecule	XIAP-BIR3
score	Acantrifoside_B	-10.1
score	Acantrifoside_acid_C	-9.3
score	quercitrin	-9
score	Acantrifoside_F	-8.6
score	+trans_nerolidol	-8.3
score	Isochlorogenic_Acid_C	-8.3
score	Chlorogenic_Acid	-8.2
score	N_phenyl_2_naphthalenamine	-8
score	cis_farnesol	-7.9
score	trans_farnesol	-7.9
score	rutin	-7.8
score	trans_nerolidol	-7.7
score	alpha_cadinene	-7.5
score	nevadensin	-7.4
score	Eleutheroside_E	-7.4
score	gamma-cadinene	-7.3
score	cubenol	-7.3
score	Z_Z_9_12_octadecadienoic_acid	-7.3
score	16a_hydroxy_ent_kauran_19_oic_acid	-7.1
score	Syringin	-7.1
score	tau_cadinol	-7.1
score	alpha_cadinol	-7
score	phytol	-7
score	linalool	-6.9
score	phenanthrene	-6.8
score	_trans_nerolidol	-6.8
score	hexadecanoic_acid	-6.8
score	Acantrifoic_acid_A	-6.8
score	kaurene	-6.7
score	ent_kaur_15_en_17_al_19_oic_acid	-6.7
score	17_hydroxy_16a_ent_kauran_19_oic_acid	-6.7
score	Acantrifoic_acid_D	-6.7
score	Acantrifoic_acid_C	-6.7
score	valencene	-6.6
score	trans_beta_ocimene	-6.6
score	cis_ocimene	-6.6
score	cis_beta_ocimene	-6.6
score	Kaurenoic_acid	-6.6
score	3a_hydroxy_lup_20_29_en_23_28_dioic_acid	-6.6
score	nerol	-6.6
score	Acantrifoside_E	-6.6
score	beta_eudesmol	-6.5
score	pentacosane	-6.5
score	ent_kaur_16_en_19_oic_acid	-6.5
score	2R_3R_2_3_di_3_4_methylenedioxybenzyl_butyrolactone	-6.5
score	beta_myrcene	-6.4
score	3a_hydroxylup_20_29_en_30_ol_23_28_dioic_acid	-6.4
score	beta_selinene	-6.3
score	nonacosane	-6.2
score	2_undecanone	-6.2
score	18_nor_ent_kaur_16_ene_4b_ol	-6.2
score	beta_elemene	-6.1
score	eudesm_7_11_en_4_ol	-6.1
score	selina_6_en_4_ol	-6.1
score	ent_kaur_16_en_19_al	-6.1
score	delta_cadinene	-6
score	beta_cubebene	-6
score	Impressic_acid	-6
score	guaiol	-5.9
score	3a_11a_dihydroxy_lup_20_29__en_23_al_28_oic_acid	-5.9
score	alpha_copaene	-5.9
score	globulol	-5.6
score	humulane_1_6_dien_3_ol	-5.6
score	delta_elemene	-5.5
score	13_epi_ent_manoyloxide_19_oic_acid	-5.5
score	p_cymene	-5.5
score	alpha_cubebene	-5.5
score	Taraxeryl_acetate	-5.5
score	beta_guaiene	-5.4
score	terpinolene	-5.4
score	alpha_guaiene	-5.4
score	Taraxerol	-5.4
score	_spathulenol	-5.3
score	cis_beta_terpineol	-5.3
score	spathulenol	-5.3
score	D_limonene	-5.3
score	ledol	-5.3
score	alpha_terpinene	-5.3
score	alpha_phellandrene	-5.3
score	ent_19_hydroxy_13_epi_manoyl_oxide	-5.3
score	cis_terpineol	-5.3
score	1_3_8_p_menthatriene	-5.2
score	terpinen_4_ol	-5.2
score	cis_1_methyl_4_1_methylethyl_2_cyclohexen_1_ol	-5.1
score	beta_phellandrene	-5.1
score	trans_longipinocarveol	-5.1
score	delta_guaiene	-5.1
score	alpha_humulene	-5
score	trans_caryophyllene	-5
score	beta_caryophyllene	-5
score	alpha_thujene	-5
score	calarene	-5
score	clovene	-4.9
score	sabinene	-4.9
score	aristolene	-4.8
score	delta_3_carene	-4.8
score	Z_3_hexen_1_ol	-4.8
score	cis_verbenol	-4.7
score	alpha_pinene	-4.7
score	1_hexanol	-4.6

## Sheet: Transcription factor-Smina
transcription factor	Molecule	STAT3
score	Acantrifoside_acid_C	-8.9
score	quercitrin	-8.4
score	rutin	-8.2
score	Acantrifoside_B	-8.2
score	Isochlorogenic_Acid_C	-8
score	Chlorogenic_Acid	-7.5
score	nevadensin	-7.4
score	Eleutheroside_E	-7
score	Acantrifoic_acid_A	-6.4
score	Acantrifoic_acid_C	-6.4
score	3a_hydroxylup_20_29_en_30_ol_23_28_dioic_acid	-6.3
score	Z_Z_9_12_octadecadienoic_acid	-6.3
score	N_phenyl_2_naphthalenamine	-6.3
score	2R_3R_2_3_di_3_4_methylenedioxybenzyl_butyrolactone	-6.3
score	Acantrifoic_acid_D	-6.2
score	Acantrifoside_E	-6
score	Acantrifoside_F	-5.9
score	alpha_cadinol	-5.9
score	Syringin	-5.9
score	Taraxeryl_acetate	-5.9
score	+trans_nerolidol	-5.8
score	3a_hydroxy_lup_20_29_en_23_28_dioic_acid	-5.8
score	Taraxerol	-5.8
score	phenanthrene	-5.7
score	ent_kaur_16_en_19_oic_acid	-5.6
score	ent_kaur_15_en_17_al_19_oic_acid	-5.6
score	16a_hydroxy_ent_kauran_19_oic_acid	-5.6
score	trans_nerolidol	-5.6
score	phytol	-5.6
score	nonacosane	-5.5
score	_trans_nerolidol	-5.5
score	Kaurenoic_acid	-5.5
score	17_hydroxy_16a_ent_kauran_19_oic_acid	-5.5
score	trans_farnesol	-5.5
score	alpha_cadinene	-5.5
score	eudesm_7_11_en_4_ol	-5.3
score	kaurene	-5.3
score	tau_cadinol	-5.3
score	3a_11a_dihydroxy_lup_20_29__en_23_al_28_oic_acid	-5.3
score	linalool	-5.2
score	2_undecanone	-5.2
score	hexadecanoic_acid	-5.2
score	humulane_1_6_dien_3_ol	-5.2
score	18_nor_ent_kaur_16_ene_4b_ol	-5.2
score	delta_cadinene	-5.2
score	Impressic_acid	-5.2
score	beta_eudesmol	-5.1
score	cis_farnesol	-5.1
score	beta_elemene	-5
score	pentacosane	-5
score	ent_kaur_16_en_19_al	-5
score	terpinen_4_ol	-4.9
score	cis_1_methyl_4_1_methylethyl_2_cyclohexen_1_ol	-4.9
score	alpha_cubebene	-4.9
score	beta_selinene	-4.9
score	alpha_copaene	-4.9
score	cis_verbenol	-4.9
score	guaiol	-4.8
score	13_epi_ent_manoyloxide_19_oic_acid	-4.8
score	selina_6_en_4_ol	-4.8
score	ent_19_hydroxy_13_epi_manoyl_oxide	-4.8
score	delta_elemene	-4.7
score	trans_caryophyllene	-4.7
score	beta_caryophyllene	-4.7
score	nerol	-4.7
score	beta_cubebene	-4.7
score	gamma-cadinene	-4.6
score	1_3_8_p_menthatriene	-4.6
score	cis_ocimene	-4.6
score	D_limonene	-4.6
score	beta_guaiene	-4.6
score	beta_phellandrene	-4.6
score	beta_myrcene	-4.6
score	cubenol	-4.6
score	trans_longipinocarveol	-4.6
score	_spathulenol	-4.5
score	alpha_humulene	-4.5
score	spathulenol	-4.5
score	cis_beta_ocimene	-4.5
score	alpha_phellandrene	-4.5
score	globulol	-4.5
score	alpha_guaiene	-4.5
score	aristolene	-4.5
score	clovene	-4.5
score	1_hexanol	-4.5
score	cis_beta_terpineol	-4.4
score	ledol	-4.4
score	alpha_terpinene	-4.4
score	delta_guaiene	-4.4
score	valencene	-4.3
score	trans_beta_ocimene	-4.3
score	terpinolene	-4.3
score	cis_terpineol	-4.3
score	calarene	-4.3
score	Z_3_hexen_1_ol	-4.3
score	p_cymene	-4.2
score	delta_3_carene	-4
score	camphene	-4
score	2_pentanone	-4
score	2_pentanol	-3.9

## Sheet: Receptor-Smina
Receptor	Molecule	α2A-AR	Molecule	β1AR	Molecule	BLT1	Molecule	α2C-AR	Molecule	α2B-AR	Molecule	Nav1.8	Molecule	CNGA1	Molecule	BK	Molecule	VGSCs
score	Acantrifoside_acid_C	-11.3	Isochlorogenic_Acid_C	-11.1	Isochlorogenic_Acid_C	-12.9	Isochlorogenic_Acid_C	-13	quercitrin	-11.1	nonacosane	-10.4	rutin	-10.2	rutin	-10	pentacosane	-8.6
score	Isochlorogenic_Acid_C	-10.4	N_phenyl_2_naphthalenamine	-10.9	nonacosane	-10.9	nonacosane	-10.2	N_phenyl_2_naphthalenamine	-10.5	3a_hydroxy_lup_20_29_en_23_28_dioic_acid	-10.3	Isochlorogenic_Acid_C	-9.6	Acantrifoside_acid_C	-9.8	Acantrifoside_acid_C	-8.6
score	Acantrifoside_B	-10.3	Acantrifoside_acid_C	-10.5	2R_3R_2_3_di_3_4_methylenedioxybenzyl_butyrolactone	-10.7	Z_Z_9_12_octadecadienoic_acid	-10.2	Isochlorogenic_Acid_C	-10	3a_hydroxylup_20_29_en_30_ol_23_28_dioic_acid	-10.1	Chlorogenic_Acid	-9.5	2R_3R_2_3_di_3_4_methylenedioxybenzyl_butyrolactone	-9.6	Acantrifoside_B	-7.9
score	rutin	-10.2	nonacosane	-10.4	rutin	-10.6	nevadensin	-10.1	nonacosane	-9.9	3a_11a_dihydroxy_lup_20_29__en_23_al_28_oic_acid	-10	Acantrifoside_B	-9.2	nevadensin	-9.1	phytol	-7.9
score	pentacosane	-9.7	phenanthrene	-10.3	pentacosane	-10.6	phytol	-10.1	cis_farnesol	-9.8	Impressic_acid	-10	phytol	-9.2	quercitrin	-8.8	quercitrin	-7.4
score	Chlorogenic_Acid	-9.7	rutin	-10	quercitrin	-9.4	Acantrifoside_B	-9.9	trans_farnesol	-9.5	Isochlorogenic_Acid_C	-9.9	Z_Z_9_12_octadecadienoic_acid	-8.8	Acantrifoside_B	-8.7	Chlorogenic_Acid	-7.4
score	nonacosane	-9.5	quercitrin	-10	phytol	-9.4	pentacosane	-9.9	2R_3R_2_3_di_3_4_methylenedioxybenzyl_butyrolactone	-9.3	Acantrifoside_B	-9.7	Acantrifoside_acid_C	-8.8	Z_Z_9_12_octadecadienoic_acid	-8.7	trans_farnesol	-7.3
score	quercitrin	-9.5	nevadensin	-9.8	ent_kaur_15_en_17_al_19_oic_acid	-9.2	Chlorogenic_Acid	-9.9	rutin	-9.1	Acantrifoside_acid_C	-9.5	+trans_nerolidol	-8.6	Chlorogenic_Acid	-8.7	Isochlorogenic_Acid_C	-7.2
score	Z_Z_9_12_octadecadienoic_acid	-9.4	phytol	-9.7	Acantrifoside_F	-9.2	rutin	-9.8	valencene	-9.1	pentacosane	-9.4	pentacosane	-8.4	N_phenyl_2_naphthalenamine	-8.6	Z_Z_9_12_octadecadienoic_acid	-7.1
score	2R_3R_2_3_di_3_4_methylenedioxybenzyl_butyrolactone	-9.1	Z_Z_9_12_octadecadienoic_acid	-9.5	Chlorogenic_Acid	-9.2	N_phenyl_2_naphthalenamine	-9.8	pentacosane	-9.1	Z_Z_9_12_octadecadienoic_acid	-8.7	nonacosane	-8.2	hexadecanoic_acid	-8.4	nevadensin	-7.1
score	ent_kaur_15_en_17_al_19_oic_acid	-8.9	Chlorogenic_Acid	-9.5	Z_Z_9_12_octadecadienoic_acid	-8.9	quercitrin	-9.5	+trans_nerolidol	-8.7	N_phenyl_2_naphthalenamine	-8.7	trans_farnesol	-8.2	pentacosane	-8.2	rutin	-6.9
score	N_phenyl_2_naphthalenamine	-8.9	cis_farnesol	-9.4	N_phenyl_2_naphthalenamine	-8.9	trans_farnesol	-9	Acantrifoside_F	-8.7	nevadensin	-8.7	quercitrin	-8.1	+trans_nerolidol	-7.9	N_phenyl_2_naphthalenamine	-6.9
score	cis_farnesol	-8.9	Acantrifoside_B	-9.1	16a_hydroxy_ent_kauran_19_oic_acid	-8.8	phenanthrene	-8.9	phytol	-8.7	2R_3R_2_3_di_3_4_methylenedioxybenzyl_butyrolactone	-8.6	N_phenyl_2_naphthalenamine	-8	Isochlorogenic_Acid_C	-7.9	ent_kaur_16_en_19_oic_acid	-6.8
score	trans_farnesol	-8.9	+trans_nerolidol	-9.1	phenanthrene	-8.5	hexadecanoic_acid	-8.7	trans_nerolidol	-8.6	quercitrin	-8.4	cis_farnesol	-7.8	Acantrifoside_F	-7.6	+trans_nerolidol	-6.7
score	hexadecanoic_acid	-8.8	trans_farnesol	-9	nevadensin	-8.5	trans_nerolidol	-8.7	Z_Z_9_12_octadecadienoic_acid	-8.4	Acantrifoic_acid_A	-8.4	Kaurenoic_acid	-7.7	Eleutheroside_E	-7.6	hexadecanoic_acid	-6.6
score	nevadensin	-8.8	gamma-cadinene	-8.8	trans_nerolidol	-8.4	Acantrifoside_acid_C	-8.7	Chlorogenic_Acid	-8.4	kaurene	-8.3	ent_kaur_16_en_19_oic_acid	-7.7	3a_hydroxylup_20_29_en_30_ol_23_28_dioic_acid	-7.4	ent_kaur_16_en_19_al	-6.5
score	16a_hydroxy_ent_kauran_19_oic_acid	-8.7	hexadecanoic_acid	-8.7	+trans_nerolidol	-8.3	cis_farnesol	-8.6	delta_cadinene	-8.4	rutin	-8.2	trans_nerolidol	-7.6	trans_farnesol	-7.4	Acantrifoside_F	-6.5
score	kaurene	-8.5	trans_nerolidol	-8.6	hexadecanoic_acid	-8.3	alpha_cadinene	-8.5	hexadecanoic_acid	-8.3	Chlorogenic_Acid	-8.1	ent_kaur_16_en_19_al	-7.5	cis_farnesol	-7.3	Eleutheroside_E	-6.5
score	phytol	-8.5	Eleutheroside_E	-8.6	trans_farnesol	-8.3	+trans_nerolidol	-8.3	phenanthrene	-8.2	16a_hydroxy_ent_kauran_19_oic_acid	-8	18_nor_ent_kaur_16_ene_4b_ol	-7.5	Acantrifoic_acid_A	-7.2	Taraxerol	-6.5
score	phenanthrene	-8.4	delta_cadinene	-8.6	kaurene	-8.1	2R_3R_2_3_di_3_4_methylenedioxybenzyl_butyrolactone	-8.3	nerol	-8.1	+trans_nerolidol	-7.9	17_hydroxy_16a_ent_kauran_19_oic_acid	-7.4	nonacosane	-6.9	Acantrifoic_acid_D	-6.5
score	trans_nerolidol	-8.4	2R_3R_2_3_di_3_4_methylenedioxybenzyl_butyrolactone	-8.5	alpha_cadinol	-8.1	3a_hydroxy_lup_20_29_en_23_28_dioic_acid	-8.1	alpha_cadinene	-8	phytol	-7.9	2R_3R_2_3_di_3_4_methylenedioxybenzyl_butyrolactone	-7.4	phenanthrene	-6.8	trans_nerolidol	-6.4
score	valencene	-8.3	kaurene	-8.4	cis_farnesol	-7.8	Kaurenoic_acid	-8	2_undecanone	-7.9	alpha_cadinene	-7.8	nevadensin	-7.4	3a_11a_dihydroxy_lup_20_29__en_23_al_28_oic_acid	-6.8	18_nor_ent_kaur_16_ene_4b_ol	-6.2
score	+trans_nerolidol	-8.3	alpha_cadinene	-8.4	gamma-cadinene	-7.7	3a_hydroxylup_20_29_en_30_ol_23_28_dioic_acid	-8	trans_beta_ocimene	-7.7	beta_selinene	-7.7	Eleutheroside_E	-7.3	2_undecanone	-6.7	phenanthrene	-6.1
score	ent_kaur_16_en_19_al	-8.3	_spathulenol	-8.3	Eleutheroside_E	-7.7	Eleutheroside_E	-8	tau_cadinol	-7.7	hexadecanoic_acid	-7.7	Acantrifoic_acid_C	-7.3	Syringin	-6.7	beta_selinene	-6.1
score	Acantrifoside_F	-8.3	spathulenol	-8.3	alpha_cadinene	-7.7	ent_kaur_16_en_19_oic_acid	-7.9	1_3_8_p_menthatriene	-7.6	ent_kaur_15_en_17_al_19_oic_acid	-7.7	kaurene	-7.1	3a_hydroxy_lup_20_29_en_23_28_dioic_acid	-6.5	Kaurenoic_acid	-6.1
score	alpha_cadinene	-8.3	2_undecanone	-8.1	delta_cadinene	-7.6	16a_hydroxy_ent_kauran_19_oic_acid	-7.9	beta_myrcene	-7.6	beta_eudesmol	-7.5	hexadecanoic_acid	-7.1	Impressic_acid	-6.5	ent_kaur_15_en_17_al_19_oic_acid	-6.1
score	ent_kaur_16_en_19_oic_acid	-8.2	cubenol	-8.1	Acantrifoside_E	-7.6	Acantrifoic_acid_D	-7.9	Acantrifoside_acid_C	-7.6	phenanthrene	-7.5	Acantrifoic_acid_D	-7.1	tau_cadinol	-6.4	Syringin	-6.1
score	gamma-cadinene	-8.1	beta_cubebene	-8.1	beta_selinene	-7.5	Acantrifoic_acid_C	-7.9	linalool	-7.5	delta_elemene	-7.4	beta_eudesmol	-7	Acantrifoic_acid_C	-6.4	3a_hydroxy_lup_20_29_en_23_28_dioic_acid	-6.1
score	cubenol	-8.1	valencene	-8	3a_hydroxylup_20_29_en_30_ol_23_28_dioic_acid	-7.5	2_undecanone	-7.8	nevadensin	-7.5	gamma-cadinene	-7.4	3a_hydroxy_lup_20_29_en_23_28_dioic_acid	-7	trans_nerolidol	-6.3	Taraxeryl_acetate	-6.1
score	3a_hydroxylup_20_29_en_30_ol_23_28_dioic_acid	-8	pentacosane	-8	18_nor_ent_kaur_16_ene_4b_ol	-7.5	17_hydroxy_16a_ent_kauran_19_oic_acid	-7.8	cis_ocimene	-7.4	valencene	-7.4	_trans_nerolidol	-6.9	phytol	-6.3	Acantrifoic_acid_C	-6.1
score	Acantrifoic_acid_A	-8	1_3_8_p_menthatriene	-8	tau_cadinol	-7.5	kaurene	-7.7	cis_beta_ocimene	-7.4	cubenol	-7.4	Acantrifoside_F	-6.9	Taraxeryl_acetate	-6.2	nonacosane	-6
score	Eleutheroside_E	-7.9	alpha_cadinol	-8	delta_elemene	-7.4	cubenol	-7.7	_trans_nerolidol	-7.4	ent_kaur_16_en_19_oic_acid	-7.4	alpha_cadinol	-6.9	beta_eudesmol	-6.1	kaurene	-6
score	delta_cadinene	-7.9	alpha_terpinene	-7.9	selina_6_en_4_ol	-7.4	ent_kaur_15_en_17_al_19_oic_acid	-7.7	beta_phellandrene	-7.4	alpha_cadinol	-7.4	delta_cadinene	-6.9	alpha_cadinene	-6.1	2R_3R_2_3_di_3_4_methylenedioxybenzyl_butyrolactone	-6
score	Impressic_acid	-7.9	alpha_phellandrene	-7.9	3a_hydroxy_lup_20_29_en_23_28_dioic_acid	-7.4	delta_cadinene	-7.7	alpha_phellandrene	-7.4	tau_cadinol	-7.4	Acantrifoic_acid_A	-6.9	_trans_nerolidol	-6	delta_cadinene	-6
score	beta_elemene	-7.8	3a_hydroxy_lup_20_29_en_23_28_dioic_acid	-7.9	Acantrifoic_acid_A	-7.3	Impressic_acid	-7.6	D_limonene	-7.3	beta_guaiene	-7.3	selina_6_en_4_ol	-6.8	selina_6_en_4_ol	-6	cis_farnesol	-6
score	eudesm_7_11_en_4_ol	-7.8	beta_elemene	-7.8	valencene	-7.2	ent_kaur_16_en_19_al	-7.5	alpha_terpinene	-7.3	Acantrifoside_F	-7.3	3a_hydroxylup_20_29_en_30_ol_23_28_dioic_acid	-6.8	cis_verbenol	-6	alpha_cadinene	-6
score	17_hydroxy_16a_ent_kauran_19_oic_acid	-7.7	p_cymene	-7.8	beta_cubebene	-7.2	Acantrifoside_F	-7.5	cubenol	-7.3	Eleutheroside_E	-7.3	ent_kaur_15_en_17_al_19_oic_acid	-6.8	p_cymene	-5.9	Acantrifoic_acid_A	-6
score	18_nor_ent_kaur_16_ene_4b_ol	-7.7	D_limonene	-7.8	beta_elemene	-7.1	3a_11a_dihydroxy_lup_20_29__en_23_al_28_oic_acid	-7.5	gamma-cadinene	-7.2	beta_cubebene	-7.3	16a_hydroxy_ent_kauran_19_oic_acid	-6.8	cis_1_methyl_4_1_methylethyl_2_cyclohexen_1_ol	-5.9	17_hydroxy_16a_ent_kauran_19_oic_acid	-5.9
score	3a_hydroxy_lup_20_29_en_23_28_dioic_acid	-7.7	beta_phellandrene	-7.8	beta_eudesmol	-7.1	Taraxerol	-7.5	cis_terpineol	-7.2	beta_elemene	-7.2	Syringin	-6.7	cubenol	-5.9	16a_hydroxy_ent_kauran_19_oic_acid	-5.9
score	2_undecanone	-7.6	tau_cadinol	-7.8	guaiol	-7	18_nor_ent_kaur_16_ene_4b_ol	-7.4	p_cymene	-7.1	alpha_cubebene	-7.2	Acantrifoside_E	-6.7	nerol	-5.9	alpha_copaene	-5.9
score	tau_cadinol	-7.6	Acantrifoic_acid_D	-7.8	eudesm_7_11_en_4_ol	-7	tau_cadinol	-7.4	Eleutheroside_E	-7.1	Kaurenoic_acid	-7.2	Taraxeryl_acetate	-6.7	Acantrifoic_acid_D	-5.9	Impressic_acid	-5.9
score	3a_11a_dihydroxy_lup_20_29__en_23_al_28_oic_acid	-7.6	cis_beta_terpineol	-7.7	_spathulenol	-6.8	gamma-cadinene	-7.3	beta_eudesmol	-6.9	delta_cadinene	-7.2	beta_selinene	-6.6	delta_elemene	-5.8	beta_elemene	-5.8
score	beta_selinene	-7.5	beta_myrcene	-7.7	alpha_humulene	-6.8	Taraxeryl_acetate	-7.3	terpinolene	-6.9	cis_farnesol	-7.2	beta_cubebene	-6.6	gamma-cadinene	-5.8	valencene	-5.8
score	Kaurenoic_acid	-7.5	ent_kaur_16_en_19_oic_acid	-7.7	spathulenol	-6.8	valencene	-7.2	alpha_cadinol	-6.9	alpha_copaene	-7.2	guaiol	-6.5	linalool	-5.8	beta_eudesmol	-5.8
score	Acantrifoic_acid_D	-7.5	Acantrifoside_F	-7.7	trans_beta_ocimene	-6.7	1_3_8_p_menthatriene	-7.2	alpha_thujene	-6.9	Acantrifoic_acid_D	-7.2	beta_guaiene	-6.5	trans_beta_ocimene	-5.8	3a_hydroxylup_20_29_en_30_ol_23_28_dioic_acid	-5.8
score	guaiol	-7.4	alpha_copaene	-7.7	beta_myrcene	-6.7	alpha_terpinene	-7.2	beta_selinene	-6.8	Acantrifoic_acid_C	-7.2	Taraxerol	-6.5	13_epi_ent_manoyloxide_19_oic_acid	-5.8	3a_11a_dihydroxy_lup_20_29__en_23_al_28_oic_acid	-5.8
score	alpha_copaene	-7.4	trans_caryophyllene	-7.6	cubenol	-6.7	beta_selinene	-7.2	Acantrifoic_acid_C	-6.8	trans_farnesol	-7.1	alpha_humulene	-6.4	beta_phellandrene	-5.8	gamma-cadinene	-5.7
score	alpha_cadinol	-7.3	beta_caryophyllene	-7.6	ent_kaur_16_en_19_al	-6.7	Syringin	-7.2	sabinene	-6.8	Taraxerol	-7.1	phenanthrene	-6.4	beta_selinene	-5.8	alpha_cadinol	-5.7
score	Acantrifoic_acid_C	-7.3	terpinolene	-7.6	humulane_1_6_dien_3_ol	-6.7	Acantrifoic_acid_A	-7.2	beta_elemene	-6.7	selina_6_en_4_ol	-7	2_undecanone	-6.4	ent_kaur_15_en_17_al_19_oic_acid	-5.8	tau_cadinol	-5.7
score	_spathulenol	-7.2	_trans_nerolidol	-7.6	cis_ocimene	-6.6	beta_guaiene	-7.1	cis_1_methyl_4_1_methylethyl_2_cyclohexen_1_ol	-6.7	ent_kaur_16_en_19_al	-7	tau_cadinol	-6.4	16a_hydroxy_ent_kauran_19_oic_acid	-5.8	beta_cubebene	-5.7
score	spathulenol	-7.2	beta_selinene	-7.6	cis_beta_ocimene	-6.6	beta_phellandrene	-7.1	guaiol	-6.6	Taraxeryl_acetate	-7	3a_11a_dihydroxy_lup_20_29__en_23_al_28_oic_acid	-6.4	alpha_cadinol	-5.8	Acantrifoside_E	-5.7
score	delta_elemene	-7.1	delta_elemene	-7.5	2_undecanone	-6.6	alpha_cadinol	-7.1	terpinen_4_ol	-6.6	guaiol	-6.9	Impressic_acid	-6.4	Acantrifoside_E	-5.8	cubenol	-5.6
score	alpha_humulene	-7.1	linalool	-7.5	nerol	-6.6	beta_cubebene	-7.1	ent_kaur_15_en_17_al_19_oic_acid	-6.6	eudesm_7_11_en_4_ol	-6.9	beta_elemene	-6.3	beta_elemene	-5.7	p_cymene	-5.5
score	terpinen_4_ol	-7.1	guaiol	-7.5	ent_kaur_16_en_19_oic_acid	-6.5	alpha_copaene	-7.1	Syringin	-6.6	alpha_humulene	-6.9	valencene	-6.3	cis_ocimene	-5.7	trans_caryophyllene	-5.4
score	globulol	-7.1	terpinen_4_ol	-7.5	Acantrifoside_acid_C	-6.5	linalool	-7	selina_6_en_4_ol	-6.5	18_nor_ent_kaur_16_ene_4b_ol	-6.9	humulane_1_6_dien_3_ol	-6.3	cis_beta_ocimene	-5.7	beta_caryophyllene	-5.4
score	Syringin	-7.1	Syringin	-7.5	p_cymene	-6.4	beta_eudesmol	-7	beta_cubebene	-6.5	_spathulenol	-6.8	alpha_cadinene	-6.3	alpha_terpinene	-5.7	selina_6_en_4_ol	-5.4
score	beta_cubebene	-7.1	nerol	-7.5	1_3_8_p_menthatriene	-6.4	_trans_nerolidol	-7	Acantrifoside_E	-6.5	spathulenol	-6.8	alpha_copaene	-6.3	alpha_phellandrene	-5.7	nerol	-5.4
score	delta_guaiene	-7.1	cis_terpineol	-7.5	_trans_nerolidol	-6.4	ledol	-7	cis_beta_terpineol	-6.4	trans_nerolidol	-6.8	trans_longipinocarveol	-6.3	ent_kaur_16_en_19_oic_acid	-5.7	eudesm_7_11_en_4_ol	-5.3
score	beta_eudesmol	-7	Acantrifoic_acid_C	-7.5	ledol	-6.4	beta_myrcene	-7	alpha_humulene	-6.4	delta_guaiene	-6.8	trans_caryophyllene	-6.2	ent_kaur_16_en_19_al	-5.7	beta_phellandrene	-5.3
score	alpha_cubebene	-7	cis_1_methyl_4_1_methylethyl_2_cyclohexen_1_ol	-7.4	alpha_terpinene	-6.4	selina_6_en_4_ol	-7	13_epi_ent_manoyloxide_19_oic_acid	-6.4	trans_caryophyllene	-6.7	beta_caryophyllene	-6.2	humulane_1_6_dien_3_ol	-5.7	alpha_terpinene	-5.3
score	humulane_1_6_dien_3_ol	-7	selina_6_en_4_ol	-7.4	alpha_phellandrene	-6.4	nerol	-7	16a_hydroxy_ent_kauran_19_oic_acid	-6.4	beta_caryophyllene	-6.7	alpha_cubebene	-6.1	delta_cadinene	-5.7	humulane_1_6_dien_3_ol	-5.3
score	cis_ocimene	-6.9	18_nor_ent_kaur_16_ene_4b_ol	-7.4	globulol	-6.4	_spathulenol	-6.9	Acantrifoic_acid_D	-6.4	alpha_guaiene	-6.7	delta_elemene	-6	alpha_thujene	-5.7	guaiol	-5.2
score	cis_beta_ocimene	-6.9	trans_beta_ocimene	-7.3	Kaurenoic_acid	-6.4	beta_elemene	-6.9	delta_3_carene	-6.4	humulane_1_6_dien_3_ol	-6.7	gamma-cadinene	-6	valencene	-5.6	13_epi_ent_manoyloxide_19_oic_acid	-5.2
score	alpha_guaiene	-6.9	cis_beta_ocimene	-7.3	Syringin	-6.4	spathulenol	-6.9	alpha_guaiene	-6.3	trans_longipinocarveol	-6.7	_spathulenol	-6	1_3_8_p_menthatriene	-5.6	1_3_8_p_menthatriene	-5.2
score	Taraxeryl_acetate	-6.9	eudesm_7_11_en_4_ol	-7.2	alpha_copaene	-6.4	cis_ocimene	-6.9	ent_19_hydroxy_13_epi_manoyl_oxide	-6.3	globulol	-6.6	13_epi_ent_manoyloxide_19_oic_acid	-6	beta_myrcene	-5.6	alpha_phellandrene	-5.2
score	selina_6_en_4_ol	-6.8	beta_eudesmol	-7.2	Impressic_acid	-6.4	cis_beta_ocimene	-6.9	3a_hydroxylup_20_29_en_30_ol_23_28_dioic_acid	-6.3	17_hydroxy_16a_ent_kauran_19_oic_acid	-6.6	spathulenol	-6	Kaurenoic_acid	-5.6	ent_19_hydroxy_13_epi_manoyl_oxide	-5.2
score	nerol	-6.8	cis_ocimene	-7.1	linalool	-6.3	D_limonene	-6.9	Acantrifoside_B	-6.2	p_cymene	-6.5	ent_19_hydroxy_13_epi_manoyl_oxide	-6	17_hydroxy_16a_ent_kauran_19_oic_acid	-5.6	delta_elemene	-5.1
score	sabinene	-6.8	ledol	-7.1	beta_guaiene	-6.3	alpha_phellandrene	-6.9	kaurene	-6.2	ledol	-6.5	delta_guaiene	-6	terpinolene	-5.5	trans_beta_ocimene	-5.1
score	13_epi_ent_manoyloxide_19_oic_acid	-6.7	3a_hydroxylup_20_29_en_30_ol_23_28_dioic_acid	-7.1	beta_phellandrene	-6.3	guaiol	-6.8	alpha_cubebene	-6.2	trans_beta_ocimene	-6.4	cis_beta_terpineol	-5.9	18_nor_ent_kaur_16_ene_4b_ol	-5.5	beta_guaiene	-5.1
score	1_3_8_p_menthatriene	-6.7	Acantrifoic_acid_A	-7.1	cis_terpineol	-6.3	p_cymene	-6.8	Kaurenoic_acid	-6.2	ent_19_hydroxy_13_epi_manoyl_oxide	-6.4	alpha_guaiene	-5.9	alpha_pinene	-5.5	alpha_cubebene	-5.1
score	terpinolene	-6.7	delta_3_carene	-7.1	D_limonene	-6.2	Acantrifoside_E	-6.8	humulane_1_6_dien_3_ol	-6.2	Acantrifoside_E	-6.4	cubenol	-5.9	D_limonene	-5.4	D_limonene	-5
score	ledol	-6.7	globulol	-6.9	cis_1_methyl_4_1_methylethyl_2_cyclohexen_1_ol	-6.2	aristolene	-6.8	clovene	-6.2	aristolene	-6.4	eudesm_7_11_en_4_ol	-5.8	terpinen_4_ol	-5.4	2_undecanone	-5
score	beta_myrcene	-6.7	alpha_guaiene	-6.9	alpha_cubebene	-6.2	delta_elemene	-6.7	delta_elemene	-6.1	calarene	-6.4	alpha_phellandrene	-5.8	ent_19_hydroxy_13_epi_manoyl_oxide	-5.4	_trans_nerolidol	-5
score	alpha_terpinene	-6.7	ent_kaur_16_en_19_al	-6.9	terpinolene	-6.2	trans_beta_ocimene	-6.7	ent_kaur_16_en_19_oic_acid	-6.1	clovene	-6.4	aristolene	-5.8	delta_3_carene	-5.4	alpha_guaiene	-5
score	ent_19_hydroxy_13_epi_manoyl_oxide	-6.7	ent_kaur_15_en_17_al_19_oic_acid	-6.9	trans_caryophyllene	-6.1	13_epi_ent_manoyloxide_19_oic_acid	-6.7	ent_kaur_16_en_19_al	-6.1	13_epi_ent_manoyloxide_19_oic_acid	-6.3	calarene	-5.8	trans_caryophyllene	-5.3	cis_terpineol	-5
score	aristolene	-6.7	16a_hydroxy_ent_kauran_19_oic_acid	-6.9	beta_caryophyllene	-6.1	alpha_cubebene	-6.7	18_nor_ent_kaur_16_ene_4b_ol	-6.1	cis_terpineol	-6.3	clovene	-5.8	beta_caryophyllene	-5.3	cis_beta_terpineol	-4.9
score	linalool	-6.6	alpha_thujene	-6.9	17_hydroxy_16a_ent_kauran_19_oic_acid	-6.1	ent_19_hydroxy_13_epi_manoyl_oxide	-6.7	17_hydroxy_16a_ent_kauran_19_oic_acid	-6	delta_3_carene	-6.3	cis_ocimene	-5.7	beta_cubebene	-5.3	alpha_humulene	-4.9
score	p_cymene	-6.6	Impressic_acid	-6.9	3a_11a_dihydroxy_lup_20_29__en_23_al_28_oic_acid	-6.1	eudesm_7_11_en_4_ol	-6.6	eudesm_7_11_en_4_ol	-5.9	beta_myrcene	-6.2	cis_beta_ocimene	-5.7	alpha_copaene	-5.3	terpinolene	-4.9
score	D_limonene	-6.6	sabinene	-6.9	terpinen_4_ol	-6	terpinen_4_ol	-6.6	ledol	-5.9	alpha_phellandrene	-6.2	beta_myrcene	-5.7	Taraxerol	-5.3	ledol	-4.9
score	beta_guaiene	-6.6	beta_guaiene	-6.8	trans_longipinocarveol	-6	cis_1_methyl_4_1_methylethyl_2_cyclohexen_1_ol	-6.6	delta_guaiene	-5.9	Syringin	-6.2	globulol	-5.7	beta_pinene	-5.3	alpha_thujene	-4.9
score	_trans_nerolidol	-6.6	Kaurenoic_acid	-6.8	delta_guaiene	-6	terpinolene	-6.6	alpha_pinene	-5.9	alpha_thujene	-6.2	nerol	-5.7	beta_guaiene	-5.2	cis_ocimene	-4.8
score	alpha_phellandrene	-6.6	humulane_1_6_dien_3_ol	-6.8	alpha_thujene	-5.9	humulane_1_6_dien_3_ol	-6.6	beta_pinene	-5.9	D_limonene	-6.1	linalool	-5.6	cis_beta_terpineol	-5.1	cis_beta_ocimene	-4.8
score	cis_terpineol	-6.6	calarene	-6.7	cis_beta_terpineol	-5.8	delta_guaiene	-6.6	beta_guaiene	-5.8	nerol	-6.1	trans_beta_ocimene	-5.6	eudesm_7_11_en_4_ol	-5.1	terpinen_4_ol	-4.8
score	trans_beta_ocimene	-6.5	alpha_humulene	-6.6	cis_verbenol	-5.8	calarene	-6.5	alpha_copaene	-5.8	1_3_8_p_menthatriene	-6	terpinen_4_ol	-5.6	kaurene	-5.1	cis_1_methyl_4_1_methylethyl_2_cyclohexen_1_ol	-4.8
score	beta_phellandrene	-6.5	3a_11a_dihydroxy_lup_20_29__en_23_al_28_oic_acid	-6.6	sabinene	-5.8	trans_caryophyllene	-6.4	trans_caryophyllene	-5.7	cis_ocimene	-6	ledol	-5.6	spathulenol	-5	beta_myrcene	-4.8
score	Taraxerol	-6.5	Acantrifoside_E	-6.6	Acantrifoside_B	-5.7	beta_caryophyllene	-6.4	beta_caryophyllene	-5.7	cis_beta_ocimene	-6	cis_1_methyl_4_1_methylethyl_2_cyclohexen_1_ol	-5.5	delta_guaiene	-5	globulol	-4.8
score	clovene	-6.5	Taraxerol	-6.5	13_epi_ent_manoyloxide_19_oic_acid	-5.7	cis_terpineol	-6.3	cis_verbenol	-5.7	2_undecanone	-6	beta_phellandrene	-5.5	_spathulenol	-4.9	trans_longipinocarveol	-4.8
score	trans_caryophyllene	-6.4	alpha_cubebene	-6.4	alpha_guaiene	-5.6	alpha_thujene	-6.3	Taraxerol	-5.7	sabinene	-6	alpha_terpinene	-5.5	guaiol	-4.9	_spathulenol	-4.7
score	beta_caryophyllene	-6.4	17_hydroxy_16a_ent_kauran_19_oic_acid	-6.4	clovene	-5.6	globulol	-6.2	Taraxeryl_acetate	-5.7	terpinolene	-5.9	p_cymene	-5.4	alpha_cubebene	-4.9	linalool	-4.7
score	Acantrifoside_E	-6.4	Taraxeryl_acetate	-6.4	delta_3_carene	-5.5	alpha_guaiene	-6.2	1_hexanol	-5.6	beta_phellandrene	-5.9	1_3_8_p_menthatriene	-5.4	alpha_guaiene	-4.9	spathulenol	-4.7
score	alpha_thujene	-6.4	Z_3_hexen_1_ol	-6.4	alpha_pinene	-5.5	trans_longipinocarveol	-6.1	globulol	-5.5	alpha_terpinene	-5.9	D_limonene	-5.4	cis_terpineol	-4.9	delta_guaiene	-4.7
score	calarene	-6.4	13_epi_ent_manoyloxide_19_oic_acid	-6.3	aristolene	-5.3	cis_beta_terpineol	-6	calarene	-5.5	linalool	-5.8	cis_terpineol	-5.4	globulol	-4.8	1_hexanol	-4.5
score	trans_longipinocarveol	-6.4	aristolene	-6.2	calarene	-5.3	alpha_humulene	-6	_spathulenol	-5.4	cis_beta_terpineol	-5.8	sabinene	-5.4	camphene	-4.8	aristolene	-4.4
score	cis_beta_terpineol	-6.1	delta_guaiene	-6.2	beta_pinene	-5.2	clovene	-6	spathulenol	-5.4	terpinen_4_ol	-5.8	terpinolene	-5.1	alpha_humulene	-4.7	delta_3_carene	-4.4
score	cis_1_methyl_4_1_methylethyl_2_cyclohexen_1_ol	-6.1	1_hexanol	-6.2	ent_19_hydroxy_13_epi_manoyl_oxide	-5.1	sabinene	-6	Acantrifoic_acid_A	-5.4	cis_1_methyl_4_1_methylethyl_2_cyclohexen_1_ol	-5.8	delta_3_carene	-5	clovene	-4.7	calarene	-4.4
score	cis_verbenol	-5.9	alpha_pinene	-6.2	camphene	-5.1	delta_3_carene	-5.7	Z_3_hexen_1_ol	-5.4	_trans_nerolidol	-5.8	cis_verbenol	-4.9	trans_longipinocarveol	-4.7	clovene	-4.4
score	delta_3_carene	-5.7	ent_19_hydroxy_13_epi_manoyl_oxide	-6.1	1_hexanol	-4.9	cis_verbenol	-5.4	aristolene	-5.3	beta_pinene	-5.3	alpha_pinene	-4.8	ledol	-4.6	sabinene	-4.4
score	beta_pinene	-5.7	clovene	-6.1	Z_3_hexen_1_ol	-4.8	Z_3_hexen_1_ol	-5.4	camphene	-5.3	alpha_pinene	-5.1	alpha_thujene	-4.7	sabinene	-4.6	cis_verbenol	-4.2
score	alpha_pinene	-5.6	cis_verbenol	-5.9	cyclohexene	-4.2	1_hexanol	-5.3	3a_11a_dihydroxy_lup_20_29__en_23_al_28_oic_acid	-5	camphene	-5.1	beta_pinene	-4.7	Z_3_hexen_1_ol	-4.5	Z_3_hexen_1_ol	-4.2
score	camphene	-5.4	trans_longipinocarveol	-5.9	2_ethoxybutane	-4.2	beta_pinene	-5.3	3a_hydroxy_lup_20_29_en_23_28_dioic_acid	-4.9	cis_verbenol	-5	1_hexanol	-4.6	1_hexanol	-4.5	alpha_pinene	-4.1

## Sheet: Cytokine-Qvina02
Cytokine	Molecule	cIL-10	Molecule	IL-6	Molecule	IP-10	Molecule	TNF-α	Molecule	IL-1β
score	Acantrifoside_B	-9.7	rutin	-8.4	Taraxerol	-7.6	Taraxerol	-7.7	Acantrifoside_B	-7.6
score	3a_hydroxy_lup_20_29_en_23_28_dioic_acid	-9.4	Taraxerol	-7.8	Acantrifoic_acid_D	-7.6	Taraxeryl_acetate	-7.1	Acantrifoside_acid_C	-7.4
score	Taraxerol	-9.3	18_nor_ent_kaur_16_ene_4b_ol	-7.6	Acantrifoic_acid_C	-7.5	kaurene	-6.9	Taraxerol	-7.3
score	3a_hydroxylup_20_29_en_30_ol_23_28_dioic_acid	-8.9	Taraxeryl_acetate	-7.5	2R_3R_2_3_di_3_4_methylenedioxybenzyl_butyrolactone	-7.4	Acantrifoside_B	-6.9	Isochlorogenic_Acid_C	-7.2
score	Taraxeryl_acetate	-8.8	ent_kaur_16_en_19_oic_acid	-7.2	Acantrifoside_B	-7.4	2R_3R_2_3_di_3_4_methylenedioxybenzyl_butyrolactone	-6.7	Acantrifoic_acid_D	-7.1
score	Kaurenoic_acid	-8.3	ent_kaur_16_en_19_al	-7.2	Taraxeryl_acetate	-7.2	18_nor_ent_kaur_16_ene_4b_ol	-6.5	Taraxeryl_acetate	-7.1
score	ent_kaur_16_en_19_oic_acid	-8.3	Kaurenoic_acid	-7.1	rutin	-7	phenanthrene	-6.5	Acantrifoic_acid_C	-7
score	Impressic_acid	-8.2	quercitrin	-7.1	17_hydroxy_16a_ent_kauran_19_oic_acid	-6.8	beta_eudesmol	-6.4	Eleutheroside_E	-6.6
score	kaurene	-8.2	kaurene	-7	16a_hydroxy_ent_kauran_19_oic_acid	-6.6	N_phenyl_2_naphthalenamine	-6.4	3a_hydroxy_lup_20_29_en_23_28_dioic_acid	-6.5
score	ent_kaur_16_en_19_al	-8.1	clovene	-7	Impressic_acid	-6.6	3a_hydroxylup_20_29_en_30_ol_23_28_dioic_acid	-6.4	quercitrin	-6.4
score	18_nor_ent_kaur_16_ene_4b_ol	-8	ent_kaur_15_en_17_al_19_oic_acid	-7	ent_kaur_16_en_19_oic_acid	-6.6	Impressic_acid	-6.3	phenanthrene	-6.4
score	3a_11a_dihydroxy_lup_20_29__en_23_al_28_oic_acid	-7.9	Chlorogenic_Acid	-7	3a_hydroxy_lup_20_29_en_23_28_dioic_acid	-6.6	ent_kaur_15_en_17_al_19_oic_acid	-6.3	3a_hydroxylup_20_29_en_30_ol_23_28_dioic_acid	-6.3
score	Acantrifoic_acid_D	-7.8	16a_hydroxy_ent_kauran_19_oic_acid	-6.9	13_epi_ent_manoyloxide_19_oic_acid	-6.5	3a_hydroxy_lup_20_29_en_23_28_dioic_acid	-6.3	Acantrifoic_acid_A	-6.1
score	ent_kaur_15_en_17_al_19_oic_acid	-7.8	17_hydroxy_16a_ent_kauran_19_oic_acid	-6.9	ent_kaur_15_en_17_al_19_oic_acid	-6.5	Acantrifoic_acid_C	-6.3	Impressic_acid	-6.1
score	Acantrifoside_acid_C	-7.8	Acantrifoside_B	-6.9	Chlorogenic_Acid	-6.5	Acantrifoic_acid_D	-6.2	3a_11a_dihydroxy_lup_20_29__en_23_al_28_oic_acid	-6.1
score	Acantrifoic_acid_C	-7.8	13_epi_ent_manoyloxide_19_oic_acid	-6.7	Kaurenoic_acid	-6.5	alpha_cadinene	-6.2	rutin	-6
score	N_phenyl_2_naphthalenamine	-7.6	2R_3R_2_3_di_3_4_methylenedioxybenzyl_butyrolactone	-6.7	3a_11a_dihydroxy_lup_20_29__en_23_al_28_oic_acid	-6.4	rutin	-6.1	N_phenyl_2_naphthalenamine	-6
score	16a_hydroxy_ent_kauran_19_oic_acid	-7.5	N_phenyl_2_naphthalenamine	-6.6	kaurene	-6.3	3a_11a_dihydroxy_lup_20_29__en_23_al_28_oic_acid	-6.1	nevadensin	-5.9
score	17_hydroxy_16a_ent_kauran_19_oic_acid	-7.5	Impressic_acid	-6.6	ent_kaur_16_en_19_al	-6.3	tau_cadinol	-6	13_epi_ent_manoyloxide_19_oic_acid	-5.8
score	Isochlorogenic_Acid_C	-7.4	Acantrifoic_acid_D	-6.6	18_nor_ent_kaur_16_ene_4b_ol	-6.3	16a_hydroxy_ent_kauran_19_oic_acid	-6	ent_kaur_15_en_17_al_19_oic_acid	-5.8
score	Acantrifoic_acid_A	-7.3	Acantrifoside_acid_C	-6.5	ent_19_hydroxy_13_epi_manoyl_oxide	-6.3	nevadensin	-6	Chlorogenic_Acid	-5.8
score	2R_3R_2_3_di_3_4_methylenedioxybenzyl_butyrolactone	-7.3	Acantrifoic_acid_C	-6.5	quercitrin	-6.2	Kaurenoic_acid	-6	Kaurenoic_acid	-5.8
score	phenanthrene	-7.3	trans_longipinocarveol	-6.4	Isochlorogenic_Acid_C	-6.2	gamma-cadinene	-5.9	ent_kaur_16_en_19_oic_acid	-5.8
score	beta_guaiene	-7.2	nevadensin	-6.4	Acantrifoside_F	-6.1	beta_cubebene	-5.9	ent_19_hydroxy_13_epi_manoyl_oxide	-5.8
score	alpha_humulene	-7.1	3a_11a_dihydroxy_lup_20_29__en_23_al_28_oic_acid	-6.3	Acantrifoside_acid_C	-6.1	ent_kaur_16_en_19_oic_acid	-5.9	delta_cadinene	-5.8
score	trans_longipinocarveol	-7	Acantrifoside_F	-6.3	3a_hydroxylup_20_29_en_30_ol_23_28_dioic_acid	-6.1	delta_cadinene	-5.9	16a_hydroxy_ent_kauran_19_oic_acid	-5.7
score	clovene	-7	3a_hydroxy_lup_20_29_en_23_28_dioic_acid	-6.3	trans_longipinocarveol	-6	alpha_cadinol	-5.8	17_hydroxy_16a_ent_kauran_19_oic_acid	-5.7
score	ent_19_hydroxy_13_epi_manoyl_oxide	-7	ent_19_hydroxy_13_epi_manoyl_oxide	-6.3	alpha_humulene	-6	Chlorogenic_Acid	-5.8	alpha_cadinene	-5.7
score	humulane_1_6_dien_3_ol	-7	delta_cadinene	-6.2	alpha_cubebene	-5.9	quercitrin	-5.8	tau_cadinol	-5.6
score	gamma-cadinene	-6.9	Isochlorogenic_Acid_C	-6.2	Acantrifoic_acid_A	-5.9	eudesm_7_11_en_4_ol	-5.8	alpha_cadinol	-5.6
score	trans_caryophyllene	-6.9	humulane_1_6_dien_3_ol	-6.2	nevadensin	-5.9	selina_6_en_4_ol	-5.8	trans_longipinocarveol	-5.6
score	beta_caryophyllene	-6.9	ledol	-6.1	clovene	-5.9	beta_selinene	-5.7	kaurene	-5.6
score	13_epi_ent_manoyloxide_19_oic_acid	-6.9	selina_6_en_4_ol	-6.1	beta_guaiene	-5.8	13_epi_ent_manoyloxide_19_oic_acid	-5.7	Acantrifoside_F	-5.6
score	guaiol	-6.9	phenanthrene	-6.1	N_phenyl_2_naphthalenamine	-5.8	ent_kaur_16_en_19_al	-5.7	Acantrifoside_E	-5.5
score	eudesm_7_11_en_4_ol	-6.9	globulol	-6.1	guaiol	-5.8	Acantrifoside_acid_C	-5.7	gamma-cadinene	-5.5
score	rutin	-6.8	cubenol	-6.1	selina_6_en_4_ol	-5.8	ledol	-5.7	18_nor_ent_kaur_16_ene_4b_ol	-5.5
score	delta_guaiene	-6.8	calarene	-6.1	Acantrifoside_E	-5.7	globulol	-5.7	Syringin	-5.4
score	alpha_guaiene	-6.8	aristolene	-6.1	valencene	-5.7	Isochlorogenic_Acid_C	-5.7	2R_3R_2_3_di_3_4_methylenedioxybenzyl_butyrolactone	-5.4
score	delta_elemene	-6.8	3a_hydroxylup_20_29_en_30_ol_23_28_dioic_acid	-6.1	trans_caryophyllene	-5.7	humulane_1_6_dien_3_ol	-5.7	ent_kaur_16_en_19_al	-5.4
score	alpha_copaene	-6.8	spathulenol	-6	beta_caryophyllene	-5.7	Acantrifoside_E	-5.6	alpha_copaene	-5.4
score	alpha_cadinene	-6.8	guaiol	-6	globulol	-5.7	Eleutheroside_E	-5.6	valencene	-5.3
score	aristolene	-6.8	eudesm_7_11_en_4_ol	-6	humulane_1_6_dien_3_ol	-5.7	valencene	-5.6	beta_guaiene	-5.3
score	beta_selinene	-6.7	delta_elemene	-6	alpha_cadinol	-5.6	Acantrifoic_acid_A	-5.6	spathulenol	-5.3
score	alpha_cubebene	-6.7	alpha_humulene	-6	alpha_copaene	-5.6	trans_longipinocarveol	-5.6	_spathulenol	-5.3
score	valencene	-6.7	alpha_copaene	-6	aristolene	-5.6	17_hydroxy_16a_ent_kauran_19_oic_acid	-5.6	beta_eudesmol	-5.2
score	_spathulenol	-6.7	alpha_cadinene	-6	Eleutheroside_E	-5.5	Acantrifoside_F	-5.6	beta_selinene	-5.1
score	delta_cadinene	-6.7	_spathulenol	-6	beta_eudesmol	-5.5	ent_19_hydroxy_13_epi_manoyl_oxide	-5.6	delta_guaiene	-5.1
score	calarene	-6.7	beta_guaiene	-5.9	Syringin	-5.5	beta_elemene	-5.5	cis_farnesol	-5.1
score	tau_cadinol	-6.6	trans_caryophyllene	-5.9	alpha_guaiene	-5.5	Syringin	-5.5	ledol	-5.1
score	beta_eudesmol	-6.6	beta_caryophyllene	-5.9	spathulenol	-5.5	beta_guaiene	-5.5	globulol	-5.1
score	alpha_cadinol	-6.6	alpha_guaiene	-5.9	phenanthrene	-5.5	trans_caryophyllene	-5.5	cubenol	-5.1
score	beta_cubebene	-6.6	valencene	-5.8	_spathulenol	-5.5	beta_caryophyllene	-5.5	beta_cubebene	-5
score	quercitrin	-6.6	tau_cadinol	-5.8	delta_guaiene	-5.4	alpha_guaiene	-5.5	alpha_guaiene	-5
score	spathulenol	-6.6	beta_eudesmol	-5.8	eudesm_7_11_en_4_ol	-5.4	guaiol	-5.5	clovene	-5
score	selina_6_en_4_ol	-6.6	alpha_cadinol	-5.8	calarene	-5.4	cubenol	-5.5	eudesm_7_11_en_4_ol	-5
score	beta_elemene	-6.5	Acantrifoic_acid_A	-5.8	beta_selinene	-5.3	spathulenol	-5.4	trans_caryophyllene	-4.9
score	cubenol	-6.5	beta_cubebene	-5.8	trans_nerolidol	-5.3	alpha_copaene	-5.4	beta_caryophyllene	-4.9
score	globulol	-6.4	delta_guaiene	-5.7	trans_farnesol	-5.3	_spathulenol	-5.4	guaiol	-4.9
score	Eleutheroside_E	-6.3	gamma-cadinene	-5.6	beta_cubebene	-5.3	clovene	-5.3	alpha_humulene	-4.9
score	ledol	-6.3	beta_selinene	-5.6	ledol	-5.3	alpha_cubebene	-5.2	selina_6_en_4_ol	-4.9
score	nevadensin	-6.2	beta_elemene	-5.6	delta_cadinene	-5.3	alpha_humulene	-5.1	+trans_nerolidol	-4.8
score	Acantrifoside_F	-6.2	alpha_cubebene	-5.6	tau_cadinol	-5.2	calarene	-5.1	calarene	-4.8
score	Chlorogenic_Acid	-6.1	camphene	-5.6	cubenol	-5.2	trans_farnesol	-5	aristolene	-4.8
score	trans_nerolidol	-6	delta_3_carene	-5.5	gamma-cadinene	-5.1	aristolene	-5	humulane_1_6_dien_3_ol	-4.8
score	phytol	-6	cis_1_methyl_4_1_methylethyl_2_cyclohexen_1_ol	-5.4	+trans_nerolidol	-5.1	delta_guaiene	-4.9	beta_elemene	-4.7
score	cis_farnesol	-5.9	terpinen_4_ol	-5.3	delta_elemene	-5.1	trans_nerolidol	-4.9	trans_farnesol	-4.7
score	+trans_nerolidol	-5.9	sabinene	-5.3	alpha_cadinene	-5.1	terpinolene	-4.8	p_cymene	-4.7
score	trans_farnesol	-5.8	cis_verbenol	-5.3	sabinene	-5	+trans_nerolidol	-4.8	alpha_cubebene	-4.6
score	terpinolene	-5.7	beta_pinene	-5.3	cis_verbenol	-5	cis_beta_terpineol	-4.7	1_3_8_p_menthatriene	-4.6
score	delta_3_carene	-5.7	alpha_pinene	-5.3	phytol	-5	linalool	-4.7	nerol	-4.5
score	Z_Z_9_12_octadecadienoic_acid	-5.7	Eleutheroside_E	-5.3	alpha_thujene	-5	alpha_terpinene	-4.7	trans_beta_ocimene	-4.5
score	cis_terpineol	-5.7	terpinolene	-5.2	cis_beta_terpineol	-4.9	_trans_nerolidol	-4.7	alpha_terpinene	-4.5
score	sabinene	-5.6	cis_beta_terpineol	-5.2	terpinolene	-4.8	1_3_8_p_menthatriene	-4.7	terpinolene	-4.4
score	camphene	-5.6	Acantrifoside_E	-5.2	alpha_pinene	-4.8	p_cymene	-4.7	terpinen_4_ol	-4.4
score	beta_pinene	-5.5	cis_farnesol	-5.2	cis_1_methyl_4_1_methylethyl_2_cyclohexen_1_ol	-4.8	delta_elemene	-4.7	alpha_phellandrene	-4.4
score	alpha_pinene	-5.5	Syringin	-5.1	beta_elemene	-4.8	cis_verbenol	-4.6	phytol	-4.4
score	Syringin	-5.5	alpha_phellandrene	-5.1	beta_phellandrene	-4.8	alpha_phellandrene	-4.6	beta_phellandrene	-4.4
score	cis_verbenol	-5.4	beta_phellandrene	-5.1	delta_3_carene	-4.7	cis_terpineol	-4.6	delta_elemene	-4.4
score	cis_1_methyl_4_1_methylethyl_2_cyclohexen_1_ol	-5.4	p_cymene	-5	hexadecanoic_acid	-4.7	D_limonene	-4.6	cis_beta_terpineol	-4.3
score	alpha_phellandrene	-5.4	cis_terpineol	-5	camphene	-4.7	cis_1_methyl_4_1_methylethyl_2_cyclohexen_1_ol	-4.5	sabinene	-4.3
score	p_cymene	-5.4	D_limonene	-5	beta_pinene	-4.6	cis_ocimene	-4.5	alpha_thujene	-4.3
score	beta_phellandrene	-5.4	trans_farnesol	-4.9	cis_farnesol	-4.6	cis_beta_ocimene	-4.5	cis_terpineol	-4.3
score	Acantrifoside_E	-5.3	1_3_8_p_menthatriene	-4.9	p_cymene	-4.6	alpha_thujene	-4.5	D_limonene	-4.3
score	terpinen_4_ol	-5.3	trans_beta_ocimene	-4.8	terpinen_4_ol	-4.5	Z_Z_9_12_octadecadienoic_acid	-4.5	beta_pinene	-4.2
score	alpha_thujene	-5.3	phytol	-4.8	alpha_phellandrene	-4.5	beta_phellandrene	-4.5	alpha_pinene	-4.2
score	alpha_terpinene	-5.3	alpha_thujene	-4.8	alpha_terpinene	-4.5	terpinen_4_ol	-4.4	delta_3_carene	-4.2
score	1_3_8_p_menthatriene	-5.3	alpha_terpinene	-4.8	Z_Z_9_12_octadecadienoic_acid	-4.5	nerol	-4.4	cis_beta_ocimene	-4.2
score	D_limonene	-5.3	_trans_nerolidol	-4.8	1_3_8_p_menthatriene	-4.5	sabinene	-4.3	beta_myrcene	-4.2
score	pentacosane	-5.2	Z_Z_9_12_octadecadienoic_acid	-4.8	cis_terpineol	-4.5	delta_3_carene	-4.3	cis_verbenol	-4.1
score	cis_beta_terpineol	-5.1	+trans_nerolidol	-4.8	D_limonene	-4.4	trans_beta_ocimene	-4.3	cis_1_methyl_4_1_methylethyl_2_cyclohexen_1_ol	-4.1
score	hexadecanoic_acid	-5.1	trans_nerolidol	-4.7	cis_ocimene	-4.3	alpha_pinene	-4.2	cis_ocimene	-4.1
score	trans_beta_ocimene	-5.1	nerol	-4.6	cis_beta_ocimene	-4.3	cis_farnesol	-4.2	camphene	-4.1
score	cis_ocimene	-5	linalool	-4.6	nerol	-4.3	beta_myrcene	-4.2	trans_nerolidol	-3.9
score	cis_beta_ocimene	-5	cis_ocimene	-4.5	_trans_nerolidol	-4.3	camphene	-4.2	Z_Z_9_12_octadecadienoic_acid	-3.9
score	beta_myrcene	-4.9	cis_beta_ocimene	-4.5	nonacosane	-4.3	beta_pinene	-4.1	linalool	-3.7
score	_trans_nerolidol	-4.9	beta_myrcene	-4.5	trans_beta_ocimene	-4.2	2_undecanone	-4	_trans_nerolidol	-3.7
score	nonacosane	-4.8	hexadecanoic_acid	-4.2	linalool	-4.1	phytol	-4	pentacosane	-3.7
score	nerol	-4.7	2_undecanone	-4.2	beta_myrcene	-4	hexadecanoic_acid	-3.7	hexadecanoic_acid	-3.6
score	2_undecanone	-4.6	Z_3_hexen_1_ol	-4.1	pentacosane	-4	Z_3_hexen_1_ol	-3.5	Z_3_hexen_1_ol	-3.5
score	linalool	-4.5	cyclohexene	-4.1	2_undecanone	-3.7	1_hexanol	-3.3	2_undecanone	-3.4

## Sheet: Enzyme-Qvina02
Enzyme	Molecule	COX-2	Molecule	5-LOX	Molecule	CaM	Molecule	PAD4
score	2R_3R_2_3_di_3_4_methylenedioxybenzyl_butyrolactone	-9.6	2R_3R_2_3_di_3_4_methylenedioxybenzyl_butyrolactone	-10.2	Acantrifoside_B	-9.6	rutin	-8.2
score	quercitrin	-9.6	Chlorogenic_Acid	-9.3	Acantrifoside_acid_C	-8.5	Acantrifoside_B	-7.9
score	Isochlorogenic_Acid_C	-9.5	Acantrifoside_B	-9.1	Taraxeryl_acetate	-8.3	Chlorogenic_Acid	-7.5
score	Acantrifoside_B	-9.4	rutin	-8.9	Taraxerol	-8.2	Acantrifoside_acid_C	-7.5
score	N_phenyl_2_naphthalenamine	-9.2	Taraxerol	-8.5	Acantrifoic_acid_D	-7.7	Isochlorogenic_Acid_C	-7.3
score	Chlorogenic_Acid	-8.8	quercitrin	-8.5	rutin	-7.5	Acantrifoic_acid_C	-7.3
score	rutin	-8.7	Taraxeryl_acetate	-8.5	N_phenyl_2_naphthalenamine	-7.5	Acantrifoic_acid_D	-7.2
score	Acantrifoside_acid_C	-8.5	N_phenyl_2_naphthalenamine	-8.4	Impressic_acid	-7.5	Taraxerol	-7
score	Taraxerol	-8.3	3a_hydroxy_lup_20_29_en_23_28_dioic_acid	-8.4	phenanthrene	-7.4	2R_3R_2_3_di_3_4_methylenedioxybenzyl_butyrolactone	-7
score	nevadensin	-8.3	Impressic_acid	-8.3	Isochlorogenic_Acid_C	-7.4	Taraxeryl_acetate	-7
score	Taraxeryl_acetate	-8.3	Isochlorogenic_Acid_C	-8.3	Acantrifoic_acid_C	-7.4	Acantrifoic_acid_A	-6.9
score	ent_kaur_15_en_17_al_19_oic_acid	-8.2	3a_11a_dihydroxy_lup_20_29__en_23_al_28_oic_acid	-8.2	3a_11a_dihydroxy_lup_20_29__en_23_al_28_oic_acid	-7.2	quercitrin	-6.9
score	phenanthrene	-8.2	Acantrifoic_acid_C	-8.2	kaurene	-7	nevadensin	-6.7
score	Acantrifoic_acid_C	-8.1	3a_hydroxylup_20_29_en_30_ol_23_28_dioic_acid	-8.1	3a_hydroxy_lup_20_29_en_23_28_dioic_acid	-7	Impressic_acid	-6.7
score	Impressic_acid	-8	Acantrifoic_acid_D	-8	3a_hydroxylup_20_29_en_30_ol_23_28_dioic_acid	-7	ent_kaur_15_en_17_al_19_oic_acid	-6.7
score	3a_hydroxy_lup_20_29_en_23_28_dioic_acid	-7.9	kaurene	-8	2R_3R_2_3_di_3_4_methylenedioxybenzyl_butyrolactone	-6.9	ent_kaur_16_en_19_oic_acid	-6.6
score	alpha_cadinol	-7.8	Kaurenoic_acid	-8	Acantrifoic_acid_A	-6.8	ent_kaur_16_en_19_al	-6.6
score	Acantrifoic_acid_D	-7.8	ent_kaur_16_en_19_oic_acid	-8	delta_cadinene	-6.8	phenanthrene	-6.6
score	Acantrifoside_F	-7.8	18_nor_ent_kaur_16_ene_4b_ol	-7.9	Eleutheroside_E	-6.7	16a_hydroxy_ent_kauran_19_oic_acid	-6.5
score	cubenol	-7.8	Acantrifoside_acid_C	-7.9	Kaurenoic_acid	-6.6	18_nor_ent_kaur_16_ene_4b_ol	-6.5
score	tau_cadinol	-7.7	ent_kaur_16_en_19_al	-7.8	ent_kaur_16_en_19_oic_acid	-6.6	3a_hydroxy_lup_20_29_en_23_28_dioic_acid	-6.5
score	3a_11a_dihydroxy_lup_20_29__en_23_al_28_oic_acid	-7.7	Acantrifoside_F	-7.8	ent_kaur_15_en_17_al_19_oic_acid	-6.5	guaiol	-6.5
score	3a_hydroxylup_20_29_en_30_ol_23_28_dioic_acid	-7.7	nevadensin	-7.7	quercitrin	-6.5	3a_hydroxylup_20_29_en_30_ol_23_28_dioic_acid	-6.5
score	beta_cubebene	-7.6	17_hydroxy_16a_ent_kauran_19_oic_acid	-7.7	16a_hydroxy_ent_kauran_19_oic_acid	-6.4	Eleutheroside_E	-6.4
score	kaurene	-7.6	Eleutheroside_E	-7.5	ent_kaur_16_en_19_al	-6.4	N_phenyl_2_naphthalenamine	-6.4
score	ledol	-7.6	Acantrifoic_acid_A	-7.5	Acantrifoside_F	-6.4	3a_11a_dihydroxy_lup_20_29__en_23_al_28_oic_acid	-6.4
score	spathulenol	-7.6	16a_hydroxy_ent_kauran_19_oic_acid	-7.5	guaiol	-6.4	Kaurenoic_acid	-6.4
score	selina_6_en_4_ol	-7.6	ent_kaur_15_en_17_al_19_oic_acid	-7.5	valencene	-6.3	spathulenol	-6.4
score	Eleutheroside_E	-7.5	phenanthrene	-7.3	tau_cadinol	-6.3	_spathulenol	-6.4
score	alpha_cadinene	-7.5	Syringin	-7.1	Chlorogenic_Acid	-6.3	kaurene	-6.2
score	Acantrifoic_acid_A	-7.4	alpha_copaene	-7.1	18_nor_ent_kaur_16_ene_4b_ol	-6.3	Acantrifoside_F	-6.1
score	guaiol	-7.4	beta_eudesmol	-6.9	alpha_cadinene	-6.3	humulane_1_6_dien_3_ol	-6.1
score	gamma-cadinene	-7.3	Acantrifoside_E	-6.8	beta_selinene	-6.2	alpha_cadinol	-6
score	beta_eudesmol	-7.3	beta_selinene	-6.8	beta_eudesmol	-6.2	alpha_humulene	-6
score	Syringin	-7.3	13_epi_ent_manoyloxide_19_oic_acid	-6.8	beta_cubebene	-6.2	beta_eudesmol	-5.9
score	ent_kaur_16_en_19_oic_acid	-7.3	spathulenol	-6.8	nevadensin	-6.2	beta_cubebene	-5.9
score	Acantrifoside_E	-7.2	guaiol	-6.8	13_epi_ent_manoyloxide_19_oic_acid	-6.2	17_hydroxy_16a_ent_kauran_19_oic_acid	-5.9
score	17_hydroxy_16a_ent_kauran_19_oic_acid	-7.2	_spathulenol	-6.8	gamma-cadinene	-6.1	ledol	-5.9
score	Kaurenoic_acid	-7.2	trans_longipinocarveol	-6.7	alpha_cadinol	-6.1	eudesm_7_11_en_4_ol	-5.9
score	delta_cadinene	-7.2	selina_6_en_4_ol	-6.7	17_hydroxy_16a_ent_kauran_19_oic_acid	-6.1	alpha_cadinene	-5.9
score	+trans_nerolidol	-7.1	delta_cadinene	-6.7	alpha_copaene	-6.1	Acantrifoside_E	-5.8
score	trans_farnesol	-7.1	valencene	-6.6	cubenol	-6.1	valencene	-5.8
score	beta_caryophyllene	-7.1	cis_farnesol	-6.6	Acantrifoside_E	-6	tau_cadinol	-5.8
score	ent_kaur_16_en_19_al	-7.1	beta_guaiene	-6.6	eudesm_7_11_en_4_ol	-6	Syringin	-5.8
score	trans_caryophyllene	-7	beta_cubebene	-6.6	humulane_1_6_dien_3_ol	-6	ent_19_hydroxy_13_epi_manoyl_oxide	-5.8
score	16a_hydroxy_ent_kauran_19_oic_acid	-7	ent_19_hydroxy_13_epi_manoyl_oxide	-6.6	ent_19_hydroxy_13_epi_manoyl_oxide	-5.9	beta_selinene	-5.7
score	beta_guaiene	-6.9	cubenol	-6.6	globulol	-5.9	phytol	-5.7
score	18_nor_ent_kaur_16_ene_4b_ol	-6.9	eudesm_7_11_en_4_ol	-6.5	beta_guaiene	-5.8	trans_longipinocarveol	-5.7
score	trans_longipinocarveol	-6.8	tau_cadinol	-6.4	+trans_nerolidol	-5.8	delta_cadinene	-5.7
score	eudesm_7_11_en_4_ol	-6.8	alpha_cadinol	-6.4	spathulenol	-5.8	globulol	-5.7
score	alpha_humulene	-6.8	Z_Z_9_12_octadecadienoic_acid	-6.4	selina_6_en_4_ol	-5.8	gamma-cadinene	-5.6
score	beta_elemene	-6.7	trans_farnesol	-6.4	_spathulenol	-5.8	beta_guaiene	-5.6
score	13_epi_ent_manoyloxide_19_oic_acid	-6.7	ledol	-6.4	camphene	-5.8	Z_Z_9_12_octadecadienoic_acid	-5.6
score	delta_elemene	-6.7	humulane_1_6_dien_3_ol	-6.4	beta_elemene	-5.7	13_epi_ent_manoyloxide_19_oic_acid	-5.6
score	globulol	-6.7	terpinen_4_ol	-6.3	trans_caryophyllene	-5.7	alpha_copaene	-5.6
score	alpha_cubebene	-6.6	gamma-cadinene	-6.3	beta_caryophyllene	-5.7	cubenol	-5.6
score	valencene	-6.6	beta_elemene	-6.3	alpha_guaiene	-5.7	trans_caryophyllene	-5.4
score	alpha_copaene	-6.6	alpha_cadinene	-6.3	alpha_humulene	-5.7	beta_caryophyllene	-5.4
score	sabinene	-6.5	globulol	-6.3	Syringin	-5.6	selina_6_en_4_ol	-5.4
score	trans_nerolidol	-6.5	nonacosane	-6.3	Z_Z_9_12_octadecadienoic_acid	-5.6	terpinolene	-5.3
score	alpha_thujene	-6.5	phytol	-6.2	ledol	-5.6	_trans_nerolidol	-5.3
score	beta_phellandrene	-6.5	+trans_nerolidol	-6.2	calarene	-5.6	aristolene	-5.3
score	ent_19_hydroxy_13_epi_manoyl_oxide	-6.5	D_limonene	-6.2	beta_pinene	-5.5	trans_beta_ocimene	-5.2
score	_spathulenol	-6.5	trans_caryophyllene	-6.2	trans_nerolidol	-5.5	alpha_thujene	-5.2
score	beta_selinene	-6.4	beta_caryophyllene	-6.2	p_cymene	-5.5	cis_beta_terpineol	-5.1
score	alpha_terpinene	-6.4	alpha_humulene	-6.2	cis_terpineol	-5.5	cis_verbenol	-5.1
score	1_3_8_p_menthatriene	-6.4	calarene	-6.2	trans_longipinocarveol	-5.5	cis_ocimene	-5.1
score	p_cymene	-6.4	aristolene	-6.2	terpinolene	-5.4	trans_farnesol	-5.1
score	D_limonene	-6.4	clovene	-6.1	sabinene	-5.4	p_cymene	-5.1
score	clovene	-6.4	delta_elemene	-6.1	alpha_cubebene	-5.4	alpha_guaiene	-5.1
score	pentacosane	-6.4	cis_verbenol	-6	cis_farnesol	-5.4	clovene	-5.1
score	terpinolene	-6.3	delta_3_carene	-6	alpha_phellandrene	-5.4	nonacosane	-5.1
score	alpha_phellandrene	-6.3	alpha_cubebene	-6	alpha_terpinene	-5.4	terpinen_4_ol	-5
score	phytol	-6.3	cis_terpineol	-5.9	beta_phellandrene	-5.4	beta_elemene	-5
score	alpha_guaiene	-6.3	pentacosane	-5.9	clovene	-5.4	delta_guaiene	-5
score	delta_guaiene	-6.2	cis_beta_terpineol	-5.8	aristolene	-5.4	cis_beta_ocimene	-5
score	cis_farnesol	-6.2	sabinene	-5.8	alpha_pinene	-5.3	alpha_terpinene	-5
score	cis_terpineol	-6.2	cis_1_methyl_4_1_methylethyl_2_cyclohexen_1_ol	-5.8	alpha_thujene	-5.3	1_3_8_p_menthatriene	-5
score	calarene	-6.2	delta_guaiene	-5.8	trans_farnesol	-5.3	pentacosane	-5
score	humulane_1_6_dien_3_ol	-6.2	alpha_phellandrene	-5.8	1_3_8_p_menthatriene	-5.3	sabinene	-4.9
score	terpinen_4_ol	-6.1	beta_phellandrene	-5.8	delta_elemene	-5.3	alpha_cubebene	-4.9
score	aristolene	-6.1	alpha_guaiene	-5.8	delta_3_carene	-5.2	alpha_phellandrene	-4.9
score	cis_1_methyl_4_1_methylethyl_2_cyclohexen_1_ol	-6	alpha_pinene	-5.7	delta_guaiene	-5.2	hexadecanoic_acid	-4.9
score	cis_ocimene	-6	linalool	-5.7	hexadecanoic_acid	-5.2	beta_myrcene	-4.9
score	cis_beta_ocimene	-6	trans_nerolidol	-5.7	cis_ocimene	-5.2	beta_phellandrene	-4.9
score	hexadecanoic_acid	-5.9	alpha_terpinene	-5.7	cis_beta_ocimene	-5.2	delta_elemene	-4.9
score	beta_myrcene	-5.7	1_3_8_p_menthatriene	-5.7	D_limonene	-5.1	calarene	-4.9
score	cis_beta_terpineol	-5.6	p_cymene	-5.7	cis_beta_terpineol	-5	cis_1_methyl_4_1_methylethyl_2_cyclohexen_1_ol	-4.8
score	delta_3_carene	-5.6	terpinolene	-5.6	terpinen_4_ol	-5	2_undecanone	-4.8
score	linalool	-5.6	beta_pinene	-5.6	cis_1_methyl_4_1_methylethyl_2_cyclohexen_1_ol	-5	nerol	-4.8
score	cis_verbenol	-5.5	hexadecanoic_acid	-5.6	linalool	-5	trans_nerolidol	-4.8
score	Z_Z_9_12_octadecadienoic_acid	-5.5	_trans_nerolidol	-5.6	trans_beta_ocimene	-5	cis_terpineol	-4.8
score	camphene	-5.5	cis_ocimene	-5.5	phytol	-5	D_limonene	-4.8
score	alpha_pinene	-5.4	beta_myrcene	-5.5	beta_myrcene	-4.9	cis_farnesol	-4.7
score	beta_pinene	-5.2	nerol	-5.5	nerol	-4.9	linalool	-4.7
score	nerol	-5.2	cis_beta_ocimene	-5.4	2_undecanone	-4.7	+trans_nerolidol	-4.7
score	trans_beta_ocimene	-5.2	alpha_thujene	-5.4	cyclohexene	-4.7	beta_pinene	-4.6
score	_trans_nerolidol	-5.2	2_undecanone	-5.3	cis_verbenol	-4.6	alpha_pinene	-4.6
score	2_undecanone	-5.1	trans_beta_ocimene	-5.3	_trans_nerolidol	-4.6	delta_3_carene	-4.6
score	cyclohexene	-4.6	camphene	-5.2	nonacosane	-4.5	Z_3_hexen_1_ol	-4.6

## Sheet: Inhibitor-Qvina02
inhibitor	Molecule	XIAP-BIR3
score	Acantrifoside_B	-7.7
score	Taraxerol	-6.8
score	16a_hydroxy_ent_kauran_19_oic_acid	-6.8
score	Acantrifoic_acid_D	-6.8
score	Acantrifoic_acid_C	-6.7
score	quercitrin	-6.6
score	alpha_cadinene	-6.6
score	N_phenyl_2_naphthalenamine	-6.5
score	kaurene	-6.5
score	Taraxeryl_acetate	-6.5
score	3a_hydroxy_lup_20_29_en_23_28_dioic_acid	-6.5
score	rutin	-6.4
score	Impressic_acid	-6.4
score	ent_kaur_15_en_17_al_19_oic_acid	-6.4
score	Chlorogenic_Acid	-6.4
score	Acantrifoside_acid_C	-6.4
score	cubenol	-6.4
score	gamma-cadinene	-6.3
score	nevadensin	-6.3
score	tau_cadinol	-6.2
score	alpha_cadinol	-6.2
score	17_hydroxy_16a_ent_kauran_19_oic_acid	-6.2
score	Acantrifoic_acid_A	-6.1
score	Kaurenoic_acid	-6.1
score	ent_kaur_16_en_19_oic_acid	-6.1
score	phenanthrene	-6.1
score	3a_hydroxylup_20_29_en_30_ol_23_28_dioic_acid	-6.1
score	Isochlorogenic_Acid_C	-6.1
score	3a_11a_dihydroxy_lup_20_29__en_23_al_28_oic_acid	-6
score	Acantrifoside_F	-6
score	Eleutheroside_E	-5.9
score	2R_3R_2_3_di_3_4_methylenedioxybenzyl_butyrolactone	-5.9
score	eudesm_7_11_en_4_ol	-5.9
score	valencene	-5.7
score	beta_eudesmol	-5.7
score	trans_longipinocarveol	-5.7
score	ent_kaur_16_en_19_al	-5.7
score	18_nor_ent_kaur_16_ene_4b_ol	-5.7
score	beta_selinene	-5.6
score	Syringin	-5.6
score	+trans_nerolidol	-5.6
score	Acantrifoside_E	-5.5
score	13_epi_ent_manoyloxide_19_oic_acid	-5.5
score	clovene	-5.5
score	humulane_1_6_dien_3_ol	-5.5
score	ledol	-5.4
score	selina_6_en_4_ol	-5.4
score	delta_cadinene	-5.4
score	alpha_cubebene	-5.3
score	linalool	-5.3
score	spathulenol	-5.3
score	guaiol	-5.3
score	ent_19_hydroxy_13_epi_manoyl_oxide	-5.3
score	cis_ocimene	-5.2
score	cis_beta_ocimene	-5.2
score	_trans_nerolidol	-5.2
score	beta_cubebene	-5.2
score	alpha_copaene	-5.2
score	globulol	-5.2
score	calarene	-5.2
score	beta_guaiene	-5.1
score	trans_beta_ocimene	-5.1
score	trans_caryophyllene	-5.1
score	beta_caryophyllene	-5.1
score	beta_elemene	-5
score	_spathulenol	-5
score	aristolene	-5
score	cis_verbenol	-4.9
score	cis_farnesol	-4.9
score	trans_farnesol	-4.9
score	alpha_humulene	-4.9
score	terpinolene	-4.8
score	delta_guaiene	-4.8
score	alpha_guaiene	-4.8
score	cis_beta_terpineol	-4.7
score	terpinen_4_ol	-4.7
score	beta_myrcene	-4.7
score	cis_1_methyl_4_1_methylethyl_2_cyclohexen_1_ol	-4.6
score	delta_3_carene	-4.6
score	nerol	-4.6
score	trans_nerolidol	-4.6
score	p_cymene	-4.6
score	delta_elemene	-4.6
score	beta_pinene	-4.5
score	alpha_pinene	-4.5
score	alpha_phellandrene	-4.5
score	alpha_thujene	-4.5
score	1_3_8_p_menthatriene	-4.5
score	cis_terpineol	-4.5
score	D_limonene	-4.5
score	camphene	-4.5
score	sabinene	-4.4
score	alpha_terpinene	-4.4
score	beta_phellandrene	-4.4
score	hexadecanoic_acid	-4.3
score	2_undecanone	-4.3
score	phytol	-4.2
score	Z_Z_9_12_octadecadienoic_acid	-4.1
score	2_ethoxybutane	-3.7
score	3_hydroxy_2_butanone	-3.7

## Sheet: Transcription factor-Qvina02
transcription factor	Molecule	STAT3
score	Taraxerol	-8.7
score	Taraxeryl_acetate	-8.5
score	Acantrifoic_acid_D	-8
score	Acantrifoside_acid_C	-8
score	Acantrifoside_B	-8
score	quercitrin	-7.9
score	Acantrifoic_acid_C	-7.9
score	3a_hydroxy_lup_20_29_en_23_28_dioic_acid	-7.8
score	Isochlorogenic_Acid_C	-7.7
score	3a_hydroxylup_20_29_en_30_ol_23_28_dioic_acid	-7.6
score	Acantrifoic_acid_A	-7.5
score	kaurene	-7.5
score	3a_11a_dihydroxy_lup_20_29__en_23_al_28_oic_acid	-7.5
score	rutin	-7.4
score	nevadensin	-7.4
score	16a_hydroxy_ent_kauran_19_oic_acid	-7.3
score	ent_kaur_15_en_17_al_19_oic_acid	-7.3
score	Kaurenoic_acid	-7.2
score	Impressic_acid	-7.1
score	ent_kaur_16_en_19_oic_acid	-7.1
score	2R_3R_2_3_di_3_4_methylenedioxybenzyl_butyrolactone	-7
score	17_hydroxy_16a_ent_kauran_19_oic_acid	-6.9
score	Chlorogenic_Acid	-6.9
score	Acantrifoside_F	-6.9
score	ent_kaur_16_en_19_al	-6.7
score	18_nor_ent_kaur_16_ene_4b_ol	-6.7
score	Eleutheroside_E	-6.6
score	trans_longipinocarveol	-6.5
score	13_epi_ent_manoyloxide_19_oic_acid	-6.5
score	ent_19_hydroxy_13_epi_manoyl_oxide	-6.5
score	N_phenyl_2_naphthalenamine	-6.4
score	phenanthrene	-6.2
score	Acantrifoside_E	-6.1
score	alpha_cadinol	-6.1
score	Syringin	-6.1
score	selina_6_en_4_ol	-6.1
score	beta_eudesmol	-6
score	trans_caryophyllene	-6
score	beta_caryophyllene	-6
score	clovene	-5.9
score	guaiol	-5.9
score	alpha_copaene	-5.9
score	gamma-cadinene	-5.8
score	beta_selinene	-5.8
score	eudesm_7_11_en_4_ol	-5.8
score	alpha_humulene	-5.8
score	cubenol	-5.8
score	beta_guaiene	-5.7
score	beta_cubebene	-5.7
score	alpha_cadinene	-5.7
score	globulol	-5.7
score	aristolene	-5.7
score	humulane_1_6_dien_3_ol	-5.7
score	cis_verbenol	-5.6
score	alpha_cubebene	-5.6
score	valencene	-5.6
score	tau_cadinol	-5.6
score	ledol	-5.6
score	spathulenol	-5.6
score	_spathulenol	-5.6
score	delta_cadinene	-5.6
score	delta_guaiene	-5.5
score	hexadecanoic_acid	-5.5
score	alpha_guaiene	-5.5
score	calarene	-5.5
score	beta_elemene	-5.4
score	Z_Z_9_12_octadecadienoic_acid	-5.3
score	delta_elemene	-5.2
score	cis_farnesol	-5.1
score	cis_1_methyl_4_1_methylethyl_2_cyclohexen_1_ol	-5
score	terpinen_4_ol	-4.9
score	trans_farnesol	-4.9
score	cis_terpineol	-4.9
score	cis_beta_terpineol	-4.8
score	alpha_pinene	-4.8
score	terpinolene	-4.7
score	sabinene	-4.7
score	beta_pinene	-4.7
score	+trans_nerolidol	-4.7
score	D_limonene	-4.7
score	camphene	-4.7
score	delta_3_carene	-4.6
score	alpha_phellandrene	-4.6
score	linalool	-4.6
score	alpha_terpinene	-4.6
score	_trans_nerolidol	-4.6
score	1_3_8_p_menthatriene	-4.6
score	p_cymene	-4.6
score	beta_phellandrene	-4.6
score	nerol	-4.5
score	trans_nerolidol	-4.5
score	phytol	-4.5
score	alpha_thujene	-4.5
score	Z_3_hexen_1_ol	-4.5
score	2_undecanone	-4.4
score	cis_ocimene	-4.2
score	cis_beta_ocimene	-4.1
score	beta_myrcene	-4.1
score	trans_beta_ocimene	-4.1
score	2_pentanone	-4.1

## Sheet: Receptor-Qvina02
Receptor	Molecule	β1AR	Molecule	α2A-AR	Molecule	Nav1.8	Molecule	α2C-AR	Molecule	BLT1	Molecule	CNGA1	Molecule	α2B-AR	Molecule	BK	Molecule	VGSCs
score	2R_3R_2_3_di_3_4_methylenedioxybenzyl_butyrolactone	-10.1	Isochlorogenic_Acid_C	-9.6	3a_hydroxy_lup_20_29_en_23_28_dioic_acid	-10.4	Isochlorogenic_Acid_C	-10.3	Isochlorogenic_Acid_C	-10.3	2R_3R_2_3_di_3_4_methylenedioxybenzyl_butyrolactone	-9.7	N_phenyl_2_naphthalenamine	-9.6	2R_3R_2_3_di_3_4_methylenedioxybenzyl_butyrolactone	-9.7	2R_3R_2_3_di_3_4_methylenedioxybenzyl_butyrolactone	-7.7
score	rutin	-10	2R_3R_2_3_di_3_4_methylenedioxybenzyl_butyrolactone	-9.5	Impressic_acid	-10	Taraxerol	-9.8	rutin	-9.8	Taraxerol	-9.5	valencene	-9.5	rutin	-8.8	Acantrifoside_B	-7.7
score	phenanthrene	-9.8	Acantrifoside_B	-9.5	3a_11a_dihydroxy_lup_20_29__en_23_al_28_oic_acid	-10	N_phenyl_2_naphthalenamine	-9.8	2R_3R_2_3_di_3_4_methylenedioxybenzyl_butyrolactone	-9.8	Acantrifoic_acid_D	-9	alpha_cadinene	-9.3	nevadensin	-8.3	rutin	-7.3
score	N_phenyl_2_naphthalenamine	-9.6	rutin	-9.4	3a_hydroxylup_20_29_en_30_ol_23_28_dioic_acid	-9.9	2R_3R_2_3_di_3_4_methylenedioxybenzyl_butyrolactone	-9.8	16a_hydroxy_ent_kauran_19_oic_acid	-9.6	ent_kaur_16_en_19_oic_acid	-9	phenanthrene	-9.1	N_phenyl_2_naphthalenamine	-8.3	Acantrifoside_acid_C	-7.3
score	Isochlorogenic_Acid_C	-9.6	Taraxerol	-9.3	Taraxerol	-9.7	rutin	-9.5	ent_kaur_15_en_17_al_19_oic_acid	-9.5	Acantrifoic_acid_C	-9	delta_cadinene	-9.1	quercitrin	-8.2	Taraxerol	-7.1
score	Acantrifoside_B	-9.6	Taraxeryl_acetate	-9.3	Taraxeryl_acetate	-9.5	Acantrifoside_B	-9.5	kaurene	-9.1	ent_kaur_16_en_19_al	-8.9	quercitrin	-9	Chlorogenic_Acid	-8.1	Kaurenoic_acid	-6.9
score	quercitrin	-9.5	kaurene	-9.2	kaurene	-9.4	Taraxeryl_acetate	-9.4	quercitrin	-9	18_nor_ent_kaur_16_ene_4b_ol	-8.8	gamma-cadinene	-8.8	Acantrifoside_B	-8.1	Taraxeryl_acetate	-6.9
score	Acantrifoside_acid_C	-9.3	quercitrin	-9.2	Acantrifoic_acid_A	-8.9	Chlorogenic_Acid	-9.3	phenanthrene	-8.9	Isochlorogenic_Acid_C	-8.8	2R_3R_2_3_di_3_4_methylenedioxybenzyl_butyrolactone	-8.8	Acantrifoside_acid_C	-7.8	Isochlorogenic_Acid_C	-6.9
score	valencene	-9.2	Acantrifoside_acid_C	-9.2	2R_3R_2_3_di_3_4_methylenedioxybenzyl_butyrolactone	-8.8	16a_hydroxy_ent_kauran_19_oic_acid	-9.2	N_phenyl_2_naphthalenamine	-8.7	rutin	-8.7	rutin	-8.7	phenanthrene	-7.8	18_nor_ent_kaur_16_ene_4b_ol	-6.8
score	delta_cadinene	-9.1	Impressic_acid	-9.1	ent_kaur_15_en_17_al_19_oic_acid	-8.8	phenanthrene	-9.2	delta_cadinene	-8.7	Kaurenoic_acid	-8.7	delta_guaiene	-8.6	tau_cadinol	-7.6	Acantrifoic_acid_D	-6.7
score	Taraxerol	-9	16a_hydroxy_ent_kauran_19_oic_acid	-9	beta_selinene	-8.7	ent_kaur_15_en_17_al_19_oic_acid	-9.1	Impressic_acid	-8.5	Taraxeryl_acetate	-8.7	cubenol	-8.6	delta_cadinene	-7.6	ent_kaur_16_en_19_al	-6.7
score	nevadensin	-9	N_phenyl_2_naphthalenamine	-8.9	Acantrifoic_acid_D	-8.7	kaurene	-8.9	Chlorogenic_Acid	-8.5	kaurene	-8.4	tau_cadinol	-8.5	Isochlorogenic_Acid_C	-7.6	N_phenyl_2_naphthalenamine	-6.6
score	Chlorogenic_Acid	-9	Acantrifoic_acid_D	-8.9	Acantrifoic_acid_C	-8.7	Kaurenoic_acid	-8.9	Acantrifoside_F	-8.5	Impressic_acid	-8.3	Isochlorogenic_Acid_C	-8.3	Taraxerol	-7.5	3a_11a_dihydroxy_lup_20_29__en_23_al_28_oic_acid	-6.6
score	alpha_cadinene	-8.8	ent_kaur_15_en_17_al_19_oic_acid	-8.9	N_phenyl_2_naphthalenamine	-8.6	Acantrifoic_acid_C	-8.9	3a_11a_dihydroxy_lup_20_29__en_23_al_28_oic_acid	-8.2	3a_hydroxy_lup_20_29_en_23_28_dioic_acid	-8.3	alpha_cadinol	-8.1	alpha_cadinene	-7.4	quercitrin	-6.6
score	gamma-cadinene	-8.7	3a_hydroxy_lup_20_29_en_23_28_dioic_acid	-8.9	ent_kaur_16_en_19_oic_acid	-8.6	ent_kaur_16_en_19_oic_acid	-8.8	3a_hydroxy_lup_20_29_en_23_28_dioic_acid	-8.2	N_phenyl_2_naphthalenamine	-8.2	beta_cubebene	-8.1	3a_hydroxy_lup_20_29_en_23_28_dioic_acid	-7.3	Impressic_acid	-6.5
score	beta_cubebene	-8.7	phenanthrene	-8.9	18_nor_ent_kaur_16_ene_4b_ol	-8.6	nevadensin	-8.7	gamma-cadinene	-8.1	3a_11a_dihydroxy_lup_20_29__en_23_al_28_oic_acid	-8.2	ledol	-8.1	3a_hydroxylup_20_29_en_30_ol_23_28_dioic_acid	-7.3	phenanthrene	-6.5
score	Acantrifoic_acid_D	-8.7	Chlorogenic_Acid	-8.8	Acantrifoside_B	-8.6	Impressic_acid	-8.7	alpha_cadinol	-8.1	ent_kaur_15_en_17_al_19_oic_acid	-8.2	cis_farnesol	-8	Impressic_acid	-7.2	Acantrifoic_acid_A	-6.4
score	kaurene	-8.7	3a_11a_dihydroxy_lup_20_29__en_23_al_28_oic_acid	-8.7	16a_hydroxy_ent_kauran_19_oic_acid	-8.5	quercitrin	-8.7	beta_cubebene	-8.1	17_hydroxy_16a_ent_kauran_19_oic_acid	-8.1	clovene	-8	Taraxeryl_acetate	-7.2	3a_hydroxy_lup_20_29_en_23_28_dioic_acid	-6.4
score	ent_kaur_15_en_17_al_19_oic_acid	-8.7	ent_kaur_16_en_19_al	-8.7	Kaurenoic_acid	-8.5	18_nor_ent_kaur_16_ene_4b_ol	-8.7	18_nor_ent_kaur_16_ene_4b_ol	-8.1	Chlorogenic_Acid	-8.1	guaiol	-8	Acantrifoic_acid_C	-7.2	delta_cadinene	-6.4
score	Taraxeryl_acetate	-8.7	18_nor_ent_kaur_16_ene_4b_ol	-8.7	ent_kaur_16_en_19_al	-8.5	Acantrifoic_acid_D	-8.5	3a_hydroxylup_20_29_en_30_ol_23_28_dioic_acid	-8.1	Acantrifoside_F	-8	beta_selinene	-7.9	Acantrifoside_E	-7.1	3a_hydroxylup_20_29_en_30_ol_23_28_dioic_acid	-6.4
score	16a_hydroxy_ent_kauran_19_oic_acid	-8.6	Kaurenoic_acid	-8.6	phenanthrene	-8.5	3a_11a_dihydroxy_lup_20_29__en_23_al_28_oic_acid	-8.5	spathulenol	-8	3a_hydroxylup_20_29_en_30_ol_23_28_dioic_acid	-8	+trans_nerolidol	-7.9	Syringin	-7.1	Acantrifoic_acid_C	-6.4
score	humulane_1_6_dien_3_ol	-8.6	ent_kaur_16_en_19_oic_acid	-8.6	beta_eudesmol	-8.4	ent_kaur_16_en_19_al	-8.5	_spathulenol	-8	Acantrifoside_B	-8	trans_farnesol	-7.8	alpha_cadinol	-7	gamma-cadinene	-6.3
score	3a_hydroxy_lup_20_29_en_23_28_dioic_acid	-8.5	3a_hydroxylup_20_29_en_30_ol_23_28_dioic_acid	-8.6	alpha_cadinene	-8.4	3a_hydroxy_lup_20_29_en_23_28_dioic_acid	-8.5	Acantrifoside_B	-8	beta_eudesmol	-7.9	trans_nerolidol	-7.7	3a_11a_dihydroxy_lup_20_29__en_23_al_28_oic_acid	-7	beta_selinene	-6.3
score	Impressic_acid	-8.4	Acantrifoic_acid_C	-8.5	rutin	-8.2	alpha_cadinene	-8.5	nevadensin	-7.9	16a_hydroxy_ent_kauran_19_oic_acid	-7.8	alpha_cubebene	-7.6	Acantrifoside_F	-7	beta_guaiene	-6.3
score	3a_hydroxylup_20_29_en_30_ol_23_28_dioic_acid	-8.4	valencene	-8.4	Isochlorogenic_Acid_C	-8.2	17_hydroxy_16a_ent_kauran_19_oic_acid	-8.3	alpha_cadinene	-7.9	quercitrin	-7.8	alpha_humulene	-7.6	gamma-cadinene	-6.9	kaurene	-6.3
score	Acantrifoic_acid_C	-8.4	Acantrifoic_acid_A	-8.3	beta_cubebene	-8.1	3a_hydroxylup_20_29_en_30_ol_23_28_dioic_acid	-8.3	tau_cadinol	-7.8	13_epi_ent_manoyloxide_19_oic_acid	-7.6	alpha_copaene	-7.5	selina_6_en_4_ol	-6.9	ent_kaur_16_en_19_oic_acid	-6.3
score	3a_11a_dihydroxy_lup_20_29__en_23_al_28_oic_acid	-8.2	17_hydroxy_16a_ent_kauran_19_oic_acid	-8.3	13_epi_ent_manoyloxide_19_oic_acid	-8.1	Acantrifoside_acid_C	-8	Eleutheroside_E	-7.7	ent_19_hydroxy_13_epi_manoyl_oxide	-7.5	humulane_1_6_dien_3_ol	-7.5	cubenol	-6.9	beta_cubebene	-6.2
score	ledol	-8.2	nevadensin	-8.2	aristolene	-8.1	beta_selinene	-7.9	ledol	-7.7	beta_selinene	-7.4	sabinene	-7.4	trans_farnesol	-6.8	Chlorogenic_Acid	-6.2
score	spathulenol	-8.2	13_epi_ent_manoyloxide_19_oic_acid	-8.1	tau_cadinol	-8	Acantrifoic_acid_A	-7.9	guaiol	-7.7	beta_cubebene	-7.4	Taraxerol	-7.4	16a_hydroxy_ent_kauran_19_oic_acid	-6.8	alpha_cadinene	-6.2
score	cubenol	-8.2	alpha_cadinene	-8.1	beta_guaiene	-8	13_epi_ent_manoyloxide_19_oic_acid	-7.9	alpha_humulene	-7.7	phenanthrene	-7.3	beta_guaiene	-7.4	ent_kaur_16_en_19_al	-6.8	tau_cadinol	-6.1
score	_spathulenol	-8.1	tau_cadinol	-8	nevadensin	-8	delta_cadinene	-7.9	valencene	-7.6	delta_cadinene	-7.3	1_3_8_p_menthatriene	-7.4	18_nor_ent_kaur_16_ene_4b_ol	-6.8	beta_eudesmol	-6.1
score	alpha_cadinol	-8	ent_19_hydroxy_13_epi_manoyl_oxide	-7.9	clovene	-8	Eleutheroside_E	-7.8	Acantrifoic_acid_A	-7.6	beta_guaiene	-7.1	Chlorogenic_Acid	-7.4	Acantrifoic_acid_A	-6.7	16a_hydroxy_ent_kauran_19_oic_acid	-6.1
score	Acantrifoic_acid_A	-8	gamma-cadinene	-7.8	ent_19_hydroxy_13_epi_manoyl_oxide	-8	Acantrifoside_F	-7.8	beta_selinene	-7.5	nevadensin	-7.1	eudesm_7_11_en_4_ol	-7.4	cis_farnesol	-6.7	nevadensin	-6.1
score	globulol	-8	cubenol	-7.8	delta_cadinene	-8	ent_19_hydroxy_13_epi_manoyl_oxide	-7.7	beta_eudesmol	-7.5	guaiol	-7.1	globulol	-7.4	phytol	-6.7	ent_kaur_15_en_17_al_19_oic_acid	-6.1
score	tau_cadinol	-7.9	beta_selinene	-7.7	gamma-cadinene	-7.9	cubenol	-7.7	Kaurenoic_acid	-7.5	alpha_humulene	-7.1	terpinolene	-7.3	Acantrifoic_acid_D	-6.7	valencene	-6
score	beta_eudesmol	-7.9	spathulenol	-7.7	valencene	-7.9	valencene	-7.6	Acantrifoside_acid_C	-7.5	calarene	-7.1	alpha_terpinene	-7.3	13_epi_ent_manoyloxide_19_oic_acid	-6.7	alpha_cadinol	-6
score	beta_guaiene	-7.9	eudesm_7_11_en_4_ol	-7.7	trans_caryophyllene	-7.9	beta_guaiene	-7.6	eudesm_7_11_en_4_ol	-7.5	valencene	-7	cis_terpineol	-7.3	ent_kaur_15_en_17_al_19_oic_acid	-6.7	13_epi_ent_manoyloxide_19_oic_acid	-5.9
score	trans_caryophyllene	-7.9	_spathulenol	-7.7	beta_caryophyllene	-7.9	ledol	-7.6	selina_6_en_4_ol	-7.5	+trans_nerolidol	-7	16a_hydroxy_ent_kauran_19_oic_acid	-7.3	beta_cubebene	-6.6	17_hydroxy_16a_ent_kauran_19_oic_acid	-5.9
score	beta_caryophyllene	-7.9	alpha_cadinol	-7.6	ledol	-7.9	alpha_copaene	-7.6	globulol	-7.5	trans_longipinocarveol	-7	aristolene	-7.3	kaurene	-6.6	alpha_copaene	-5.9
score	Acantrifoside_F	-7.9	trans_longipinocarveol	-7.6	alpha_cadinol	-7.8	aristolene	-7.6	Acantrifoside_E	-7.4	alpha_copaene	-7	Acantrifoic_acid_C	-7.3	ent_kaur_16_en_19_oic_acid	-6.6	cubenol	-5.9
score	guaiol	-7.9	delta_cadinene	-7.6	eudesm_7_11_en_4_ol	-7.8	tau_cadinol	-7.5	trans_caryophyllene	-7.4	alpha_cadinene	-7	alpha_phellandrene	-7.2	alpha_copaene	-6.6	Acantrifoside_E	-5.8
score	calarene	-7.9	beta_guaiene	-7.5	alpha_humulene	-7.8	trans_farnesol	-7.5	beta_caryophyllene	-7.4	Eleutheroside_E	-6.9	phytol	-7.2	beta_selinene	-6.5	ent_19_hydroxy_13_epi_manoyl_oxide	-5.8
score	beta_selinene	-7.8	beta_cubebene	-7.5	selina_6_en_4_ol	-7.8	calarene	-7.5	trans_longipinocarveol	-7.4	beta_elemene	-6.9	Z_Z_9_12_octadecadienoic_acid	-7.2	beta_eudesmol	-6.5	beta_elemene	-5.7
score	alpha_cubebene	-7.8	ledol	-7.5	cubenol	-7.8	beta_eudesmol	-7.4	ent_kaur_16_en_19_al	-7.4	alpha_cadinol	-6.9	p_cymene	-7.2	17_hydroxy_16a_ent_kauran_19_oic_acid	-6.5	Syringin	-5.7
score	ent_kaur_16_en_19_oic_acid	-7.7	alpha_humulene	-7.5	trans_longipinocarveol	-7.7	alpha_cadinol	-7.4	beta_guaiene	-7.3	eudesm_7_11_en_4_ol	-6.9	beta_phellandrene	-7.2	Kaurenoic_acid	-6.5	trans_farnesol	-5.7
score	ent_kaur_16_en_19_al	-7.7	guaiol	-7.4	quercitrin	-7.7	phytol	-7.4	alpha_copaene	-7.3	selina_6_en_4_ol	-6.9	Acantrifoic_acid_D	-7.2	Eleutheroside_E	-6.4	Acantrifoside_F	-5.7
score	+trans_nerolidol	-7.6	alpha_copaene	-7.4	spathulenol	-7.7	guaiol	-7.4	cubenol	-7.3	humulane_1_6_dien_3_ol	-6.9	ent_kaur_16_en_19_al	-7.2	trans_nerolidol	-6.4	spathulenol	-5.7
score	clovene	-7.6	aristolene	-7.4	guaiol	-7.7	_spathulenol	-7.4	humulane_1_6_dien_3_ol	-7.3	alpha_cubebene	-6.8	delta_3_carene	-7.1	ent_19_hydroxy_13_epi_manoyl_oxide	-6.4	guaiol	-5.7
score	Kaurenoic_acid	-7.6	humulane_1_6_dien_3_ol	-7.4	alpha_copaene	-7.7	gamma-cadinene	-7.3	ent_kaur_16_en_19_oic_acid	-7.2	clovene	-6.8	beta_elemene	-7.1	cis_1_methyl_4_1_methylethyl_2_cyclohexen_1_ol	-6.3	alpha_humulene	-5.7
score	18_nor_ent_kaur_16_ene_4b_ol	-7.6	alpha_cubebene	-7.3	_spathulenol	-7.7	beta_elemene	-7.3	trans_nerolidol	-7.1	Acantrifoside_acid_C	-6.8	D_limonene	-7.1	+trans_nerolidol	-6.3	_spathulenol	-5.7
score	delta_elemene	-7.6	selina_6_en_4_ol	-7.3	calarene	-7.7	beta_cubebene	-7.3	beta_elemene	-7	cubenol	-6.8	Impressic_acid	-7.1	spathulenol	-6.3	humulane_1_6_dien_3_ol	-5.7
score	alpha_humulene	-7.6	globulol	-7.3	humulane_1_6_dien_3_ol	-7.7	spathulenol	-7.3	delta_guaiene	-7	Acantrifoside_E	-6.7	kaurene	-7.1	_spathulenol	-6.3	Eleutheroside_E	-5.6
score	selina_6_en_4_ol	-7.6	beta_eudesmol	-7.2	alpha_cubebene	-7.6	eudesm_7_11_en_4_ol	-7.3	Syringin	-7	gamma-cadinene	-6.7	ent_kaur_15_en_17_al_19_oic_acid	-7.1	terpinolene	-6.2	trans_caryophyllene	-5.6
score	terpinolene	-7.5	trans_farnesol	-7.2	Eleutheroside_E	-7.5	selina_6_en_4_ol	-7.3	aristolene	-7	trans_caryophyllene	-6.7	Kaurenoic_acid	-7.1	valencene	-6.2	beta_caryophyllene	-5.6
score	trans_longipinocarveol	-7.5	clovene	-7.2	Acantrifoside_acid_C	-7.5	cis_farnesol	-7.2	cis_farnesol	-6.9	beta_caryophyllene	-6.7	ent_kaur_16_en_19_oic_acid	-7.1	trans_caryophyllene	-6.2	trans_longipinocarveol	-5.6
score	aristolene	-7.5	Acantrifoside_F	-7.2	globulol	-7.5	trans_nerolidol	-7.2	+trans_nerolidol	-6.9	spathulenol	-6.7	Acantrifoside_F	-7.1	beta_caryophyllene	-6.2	eudesm_7_11_en_4_ol	-5.6
score	delta_3_carene	-7.4	Eleutheroside_E	-7.1	delta_guaiene	-7.4	+trans_nerolidol	-7.2	trans_farnesol	-6.9	_spathulenol	-6.7	delta_elemene	-7.1	eudesm_7_11_en_4_ol	-6.2	cis_farnesol	-5.5
score	phytol	-7.4	beta_elemene	-7.1	alpha_guaiene	-7.4	1_3_8_p_menthatriene	-7.2	phytol	-6.8	aristolene	-6.7	alpha_thujene	-7	globulol	-6.2	trans_nerolidol	-5.5
score	alpha_copaene	-7.4	delta_guaiene	-7.1	17_hydroxy_16a_ent_kauran_19_oic_acid	-7.4	humulane_1_6_dien_3_ol	-7.2	alpha_guaiene	-6.8	tau_cadinol	-6.6	spathulenol	-7	humulane_1_6_dien_3_ol	-6.2	+trans_nerolidol	-5.5
score	Acantrifoside_E	-7.3	cis_farnesol	-7.1	Chlorogenic_Acid	-7.3	trans_caryophyllene	-7.1	alpha_cubebene	-6.7	Acantrifoic_acid_A	-6.6	_spathulenol	-7	cis_verbenol	-6.1	selina_6_en_4_ol	-5.5
score	cis_farnesol	-7.3	alpha_guaiene	-7.1	delta_elemene	-7.3	beta_caryophyllene	-7.1	p_cymene	-6.6	trans_farnesol	-6.6	terpinen_4_ol	-6.9	beta_elemene	-6.1	globulol	-5.5
score	trans_farnesol	-7.3	calarene	-7.1	beta_elemene	-7.2	globulol	-7.1	delta_elemene	-6.6	globulol	-6.6	Eleutheroside_E	-6.9	alpha_terpinene	-6.1	phytol	-5.4
score	1_3_8_p_menthatriene	-7.3	delta_elemene	-7	cis_farnesol	-7.1	alpha_cubebene	-7	calarene	-6.6	ledol	-6.5	18_nor_ent_kaur_16_ene_4b_ol	-6.9	1_3_8_p_menthatriene	-6.1	alpha_guaiene	-5.4
score	p_cymene	-7.3	+trans_nerolidol	-6.9	trans_farnesol	-7	delta_guaiene	-7	terpinolene	-6.5	delta_guaiene	-6.4	selina_6_en_4_ol	-6.9	beta_phellandrene	-6.1	ledol	-5.4
score	beta_phellandrene	-7.3	trans_caryophyllene	-6.9	p_cymene	-7	beta_phellandrene	-7	alpha_phellandrene	-6.5	cis_farnesol	-6.4	cis_beta_terpineol	-6.8	trans_longipinocarveol	-6.1	alpha_cubebene	-5.3
score	alpha_guaiene	-7.3	beta_caryophyllene	-6.9	Acantrifoside_F	-7	clovene	-7	alpha_terpinene	-6.5	Syringin	-6.4	cis_verbenol	-6.8	beta_guaiene	-6	calarene	-5.3
score	13_epi_ent_manoyloxide_19_oic_acid	-7.3	trans_nerolidol	-6.8	trans_nerolidol	-6.9	Acantrifoside_E	-6.9	1_3_8_p_menthatriene	-6.5	phytol	-6.4	alpha_pinene	-6.8	alpha_phellandrene	-6	terpinolene	-5.2
score	Eleutheroside_E	-7.2	Syringin	-6.7	terpinolene	-6.8	alpha_phellandrene	-6.9	delta_3_carene	-6.4	alpha_guaiene	-6.4	nerol	-6.8	hexadecanoic_acid	-6	aristolene	-5.2
score	alpha_phellandrene	-7.2	cis_terpineol	-6.7	delta_3_carene	-6.8	D_limonene	-6.9	cis_terpineol	-6.4	cis_beta_terpineol	-6.3	cis_1_methyl_4_1_methylethyl_2_cyclohexen_1_ol	-6.7	p_cymene	-6	Z_Z_9_12_octadecadienoic_acid	-5.1
score	alpha_terpinene	-7.2	Acantrifoside_E	-6.6	Syringin	-6.7	trans_longipinocarveol	-6.9	beta_phellandrene	-6.4	Z_Z_9_12_octadecadienoic_acid	-6.1	beta_eudesmol	-6.7	terpinen_4_ol	-5.9	cis_beta_terpineol	-5
score	cis_beta_terpineol	-7.1	alpha_terpinene	-6.5	alpha_terpinene	-6.7	alpha_guaiene	-6.9	17_hydroxy_16a_ent_kauran_19_oic_acid	-6.4	cis_1_methyl_4_1_methylethyl_2_cyclohexen_1_ol	-5.9	cis_ocimene	-6.7	beta_pinene	-5.9	alpha_phellandrene	-5
score	terpinen_4_ol	-7.1	1_3_8_p_menthatriene	-6.5	1_3_8_p_menthatriene	-6.7	alpha_terpinene	-6.8	cis_verbenol	-6.3	alpha_phellandrene	-5.9	cis_beta_ocimene	-6.7	alpha_pinene	-5.9	p_cymene	-5
score	sabinene	-7.1	p_cymene	-6.5	beta_phellandrene	-6.7	Z_Z_9_12_octadecadienoic_acid	-6.8	Z_Z_9_12_octadecadienoic_acid	-6.3	trans_nerolidol	-5.9	trans_beta_ocimene	-6.7	delta_3_carene	-5.9	clovene	-5
score	Syringin	-7.1	terpinolene	-6.4	cis_terpineol	-6.6	alpha_humulene	-6.8	clovene	-6.3	_trans_nerolidol	-5.9	trans_caryophyllene	-6.7	alpha_cubebene	-5.9	delta_elemene	-5
score	trans_nerolidol	-7.1	terpinen_4_ol	-6.4	D_limonene	-6.6	Syringin	-6.7	pentacosane	-6.3	cis_terpineol	-5.9	beta_caryophyllene	-6.7	_trans_nerolidol	-5.9	terpinen_4_ol	-4.9
score	17_hydroxy_16a_ent_kauran_19_oic_acid	-7.1	sabinene	-6.4	sabinene	-6.5	p_cymene	-6.7	sabinene	-6.2	delta_elemene	-5.9	nevadensin	-6.7	cis_terpineol	-5.9	sabinene	-4.9
score	cis_1_methyl_4_1_methylethyl_2_cyclohexen_1_ol	-7	alpha_phellandrene	-6.4	alpha_phellandrene	-6.5	terpinolene	-6.6	alpha_thujene	-6.2	alpha_terpinene	-5.8	Taraxeryl_acetate	-6.7	ledol	-5.9	delta_guaiene	-4.9
score	beta_elemene	-7	D_limonene	-6.4	alpha_thujene	-6.5	terpinen_4_ol	-6.6	D_limonene	-6.2	p_cymene	-5.8	pentacosane	-6.7	guaiol	-5.9	hexadecanoic_acid	-4.9
score	delta_guaiene	-7	nonacosane	-6.4	pentacosane	-6.5	cis_terpineol	-6.6	13_epi_ent_manoyloxide_19_oic_acid	-6.2	beta_phellandrene	-5.8	hexadecanoic_acid	-6.6	delta_guaiene	-5.8	1_3_8_p_menthatriene	-4.9
score	alpha_thujene	-7	Z_Z_9_12_octadecadienoic_acid	-6.3	cis_1_methyl_4_1_methylethyl_2_cyclohexen_1_ol	-6.4	cis_1_methyl_4_1_methylethyl_2_cyclohexen_1_ol	-6.5	nonacosane	-6.2	terpinen_4_ol	-5.7	13_epi_ent_manoyloxide_19_oic_acid	-6.6	alpha_thujene	-5.8	cis_terpineol	-4.9
score	cis_terpineol	-7	cis_beta_terpineol	-6.2	phytol	-6.4	alpha_thujene	-6.5	beta_pinene	-6.1	nerol	-5.5	3a_hydroxy_lup_20_29_en_23_28_dioic_acid	-6.6	D_limonene	-5.8	D_limonene	-4.9
score	D_limonene	-7	cis_ocimene	-6.2	+trans_nerolidol	-6.3	delta_elemene	-6.5	alpha_pinene	-6.1	1_3_8_p_menthatriene	-5.5	Acantrifoside_E	-6.5	camphene	-5.8	beta_phellandrene	-4.9
score	ent_19_hydroxy_13_epi_manoyl_oxide	-7	cis_beta_ocimene	-6.2	cis_beta_terpineol	-6.2	pentacosane	-6.5	cis_1_methyl_4_1_methylethyl_2_cyclohexen_1_ol	-6.1	D_limonene	-5.5	beta_pinene	-6.5	cis_beta_terpineol	-5.7	trans_beta_ocimene	-4.8
score	eudesm_7_11_en_4_ol	-6.9	alpha_thujene	-6.2	Z_Z_9_12_octadecadienoic_acid	-6.2	hexadecanoic_acid	-6.4	trans_beta_ocimene	-6.1	terpinolene	-5.4	beta_myrcene	-6.5	Z_Z_9_12_octadecadienoic_acid	-5.7	alpha_terpinene	-4.8
score	hexadecanoic_acid	-6.6	beta_phellandrene	-6.2	nonacosane	-6.2	trans_beta_ocimene	-6.4	cis_beta_terpineol	-6	alpha_pinene	-5.4	alpha_guaiene	-6.5	delta_elemene	-5.7	cis_verbenol	-4.7
score	trans_beta_ocimene	-6.6	cis_verbenol	-6.1	terpinen_4_ol	-6.1	_trans_nerolidol	-6.3	terpinen_4_ol	-6	delta_3_carene	-5.4	17_hydroxy_16a_ent_kauran_19_oic_acid	-6.5	calarene	-5.7	cis_1_methyl_4_1_methylethyl_2_cyclohexen_1_ol	-4.7
score	beta_myrcene	-6.5	cis_1_methyl_4_1_methylethyl_2_cyclohexen_1_ol	-6.1	beta_pinene	-6.1	delta_3_carene	-6.2	cis_ocimene	-6	linalool	-5.4	ent_19_hydroxy_13_epi_manoyl_oxide	-6.5	aristolene	-5.7	nerol	-4.7
score	linalool	-6.5	pentacosane	-6.1	Acantrifoside_E	-6	cis_ocimene	-6.2	cis_beta_ocimene	-6	sabinene	-5.3	nonacosane	-6.5	nerol	-5.6	alpha_thujene	-4.7
score	nonacosane	-6.5	trans_beta_ocimene	-6	cis_ocimene	-6	cis_beta_ocimene	-6.2	nerol	-6	cis_verbenol	-5.3	Syringin	-6.3	cis_ocimene	-5.5	delta_3_carene	-4.6
score	cis_ocimene	-6.4	beta_pinene	-5.9	cis_beta_ocimene	-6	nerol	-6.2	hexadecanoic_acid	-5.9	hexadecanoic_acid	-5.3	2_undecanone	-6.3	cis_beta_ocimene	-5.5	linalool	-4.6
score	cis_beta_ocimene	-6.4	delta_3_carene	-5.9	trans_beta_ocimene	-6	cis_beta_terpineol	-6.1	beta_myrcene	-5.9	2_undecanone	-5.3	_trans_nerolidol	-6.3	trans_beta_ocimene	-5.5	pentacosane	-4.6
score	beta_pinene	-6.3	nerol	-5.9	alpha_pinene	-5.9	sabinene	-6.1	ent_19_hydroxy_13_epi_manoyl_oxide	-5.9	alpha_thujene	-5.3	3a_hydroxylup_20_29_en_30_ol_23_28_dioic_acid	-6.3	pentacosane	-5.5	_trans_nerolidol	-4.5
score	_trans_nerolidol	-6.3	alpha_pinene	-5.8	camphene	-5.9	2_undecanone	-6.1	linalool	-5.8	camphene	-5.3	linalool	-6.2	2_undecanone	-5.4	beta_pinene	-4.4
score	nerol	-6.2	2_undecanone	-5.8	cis_verbenol	-5.8	linalool	-6.1	_trans_nerolidol	-5.8	beta_pinene	-5.1	camphene	-6.2	alpha_guaiene	-5.4	alpha_pinene	-4.4
score	cis_verbenol	-6.1	beta_myrcene	-5.8	beta_myrcene	-5.8	beta_myrcene	-6	camphene	-5.8	cis_ocimene	-5.1	calarene	-6.1	clovene	-5.4	cis_ocimene	-4.4
score	alpha_pinene	-6.1	linalool	-5.8	hexadecanoic_acid	-5.7	cis_verbenol	-5.9	2_undecanone	-5.3	cis_beta_ocimene	-5.1	3a_11a_dihydroxy_lup_20_29__en_23_al_28_oic_acid	-5.9	alpha_humulene	-5.4	cis_beta_ocimene	-4.4
score	2_undecanone	-6.1	hexadecanoic_acid	-5.7	nerol	-5.6	beta_pinene	-5.9	Taraxeryl_acetate	-4.8	pentacosane	-5.1	trans_longipinocarveol	-5.7	sabinene	-5.3	beta_myrcene	-4.4
score	camphene	-5.8	camphene	-5.7	2_undecanone	-5.5	nonacosane	-5.8	Taraxerol	-4.5	trans_beta_ocimene	-5	Acantrifoic_acid_A	-5.4	beta_myrcene	-5.2	camphene	-4.4
score	Z_Z_9_12_octadecadienoic_acid	-5.7	phytol	-5.5	linalool	-5.5	alpha_pinene	-5.7	cyclohexene	-4.5	beta_myrcene	-4.7	Acantrifoside_acid_C	-5.3	linalool	-5.1	2_undecanone	-4.1
score	Z_3_hexen_1_ol	-5.4	_trans_nerolidol	-5.4	_trans_nerolidol	-5.5	camphene	-5.4	Acantrifoic_acid_D	-4.4	nonacosane	-4.5	cyclohexene	-4.7	cyclohexene	-4.5	Z_3_hexen_1_ol	-3.7
